# Supplementary material for: Detecting complex infections in trypanosomatids using whole genome sequencing
Source: BMC Genomics. 2024 Oct 29;25:1011. doi: 10.1186/s12864-024-10862-6 (PMC11520695; doi:10.1186/s12864-024-10862-6)
Supplement: Supplementary file 1 — Supplementary Material 1: L. donovani clones and MIX samples used in the initial multiclonal complexity assessment. [file 12864_2024_10862_MOESM1_ESM.xlsx]

## Sheet: Supplementary_table3
Additional File 1 Supplementary_table_1: L. donovani clones and MIX samples used in the initial multiclonal complexity assessment
SRA ID	Cl	Genome Coverage	Het SNP count	Complexity Mean	Complexity SD	CMH Q.value (BH)
ERR205801	No	47	2696	0.0510204	0.0501002	0.0614458
ERR205802	No	45	2521	0.0510204	0.0466117	0.697954
ERR205803	No	46	2143	0.05	0.0481759	0.658344
ERR205809	No	41	864	0.0581395	0.0545105	0.218755
ERR205809.ERR205816.0.05	No	43	978	0.0609756	0.0866674	3.08e-10
ERR205809.ERR205816.0.1	Complex	45	1264	0.0883501	0.140308	5.81e-233
ERR205809.ERR205816.0.2	Complex	50	2142	0.264706	0.139683	0
ERR205809.ERR205816.0.3	Complex	54	2607	0.255102	0.125106	0
ERR205809.ERR205816.0.5	Complex	63	3216	0.224388	0.113411	0
ERR205809.ERR205816.100	Complex	85	3977	0.208861	0.10891	0
ERR205809.ERR205819.0.05	No	43	1009	0.0609756	0.0950497	8.67e-16
ERR205809.ERR205819.0.1	Complex	45	1514	0.117021	0.151637	0
ERR205809.ERR205819.0.2	Complex	50	2740	0.3	0.131446	0
ERR205809.ERR205819.0.3	Complex	55	3204	0.263636	0.115269	0
ERR205809.ERR205819.0.5	Complex	64	3751	0.209091	0.107229	0
ERR205810	No	38	887	0.0555556	0.0519477	0.924471
ERR205811	No	42	963	0.0526316	0.0467682	0.931614
ERR205814	No	44	1994	0.05	0.0488133	0.716282
ERR205815	No	42	1970	0.0531915	0.0476793	0.865815
ERR205816	No	44	1977	0.05	0.0453649	0.481376
ERR205816.ERR205809.05	No	46	2031	0.0510204	0.070237	3.88e-05
ERR205816.ERR205809.10	No	48	2429	0.0681818	0.118838	6.68e-153
ERR205816.ERR205809.20	Complex	52	2924	0.115385	0.131051	0
ERR205816.ERR205809.30	Complex	56	3296	0.153454	0.115306	0
ERR205816.ERR205809.50	Complex	65	3728	0.177966	0.0964699	0
ERR205816.ERR205819.0.05	No	46	2033	0.0555556	0.078544	5.57e-11
ERR205816.ERR205819.0.1	Complex	48	2580	0.08	0.133523	0
ERR205816.ERR205819.0.2	Complex	53	3605	0.166667	0.139026	0
ERR205816.ERR205819.0.3	Complex	58	4335	0.214286	0.123061	0
ERR205816.ERR205819.0.5	Complex	67	5280	0.211864	0.104656	0
ERR205817	No	41	1921	0.0531915	0.0483488	0.774473
ERR205818	No	47	2009	0.0609756	0.062344	6.16e-15
ERR205819	No	46	1811	0.0581395	0.0732361	3.5e-18
ERR205819.ERR205809.05	No	48	2065	0.0686275	0.0866655	7.24e-75
ERR205819.ERR205809.10	Complex	50	2443	0.0833333	0.125644	3.1e-305
ERR205819.ERR205809.100	Complex	87	4290	0.181319	0.108596	0
ERR205819.ERR205809.20	Complex	54	3239	0.138298	0.137286	0
ERR205819.ERR205809.30	Complex	58	3650	0.177419	0.123388	0
ERR205819.ERR205809.50	Complex	66	4005	0.176923	0.101097	0
ERR205819.ERR205816.0.05	No	48	2027	0.0686275	0.087118	9.39e-62
ERR205819.ERR205816.0.1	Complex	50	2268	0.0853659	0.125197	1.33e-291
ERR205819.ERR205816.0.2	Complex	55	3411	0.154545	0.135837	0
ERR205819.ERR205816.0.3	Complex	59	4032	0.205882	0.12671	0
ERR205819.ERR205816.0.5	Complex	69	5355	0.205882	0.111638	0
ERR205819.ERR205816.100	Complex	91	5910	0.228155	0.105646	0
ERR205820	No	47	1894	0.0609756	0.0952554	1.45e-44
ERR207774	No	35	1798	0.0588235	0.0525015	0.698789
ERR207775	No	39	1857	0.0555556	0.0499886	0.923425
ERR207776	No	36	1726	0.0588235	0.0520853	0.503146
ERR207780	No	36	2026	0.0588235	0.051976	0.504952
ERR304754	No	25	512	0.0833333	0.0754195	0.001745
ERR304755	No	26	674	0.0652174	0.061627	0.1725
ERR304756	No	28	671	0.0652174	0.0612153	0.579019
ERR304757	No	25	680	0.0714286	0.062546	0.490901
ERR304758	No	24	658	0.0714286	0.0602775	0.954005
ERR304759	No	27	679	0.0652174	0.0591086	0.676843
ERR310826	No	26	1389	0.0652174	0.0605575	0.294839
