# Supplementary material for: Detecting complex infections in trypanosomatids using whole genome sequencing
Source: BMC Genomics. 2024 Oct 29;25:1011. doi: 10.1186/s12864-024-10862-6 (PMC11520695; doi:10.1186/s12864-024-10862-6)
Supplement: Supplementary file 2 — Supplementary Material 2: T. cruzi clones and MIX samples used in the multiclonal complexity validation. [file 12864_2024_10862_MOESM2_ESM.xlsx]

## Sheet: Supplementary_able_xxxx
Additional File 2 Supplementary_table_2: T. cruzi clones and MIX samples used in the multiclonal complexity validation
SRA ID	CI	Genome Coverage	Het SNP count	Complexity Mean	Complexity SD	CMH Q.value (BH)	Chr_evaluated	Dataset	Proportion of secondary clone
SRR3676316.SRR3676318_05	Complex	43	3733	0.123023	0.105263	0	30	05p	5
SRR3676316.SRR6357354_05	Complex	44	29420	0.0850884	0.337209	0	26	05p	5
SRR3676316.SRR6357363_05	Complex	43	22185	0.0958617	0.330189	0	30	05p	5
SRR3676316.SRR9643443_05	No	40	2986	0.0882018	0.075	5.97422e-66	31	05p	5
SRR3676316.SRR9643455_05	Pot_Complex	41	3367	0.106188	0.0869565	1.06741e-203	32	05p	5
SRR3676316.SRR9643478_05	Pot_Complex	40	2982	0.0942579	0.075	3.62501e-93	31	05p	5
SRR3676316.SRR9643494_05	Pot_Complex	41	3737	0.128193	0.1	0	31	05p	5
SRR3676316.SRR9643495_05	Complex	41	3943	0.130653	0.104651	0	32	05p	5
SRR3676316.SRR9650333_05	Complex	46	6165	0.132404	0.244186	0	31	05p	5
SRR3676318.SRR3676316_05	Pot_Complex	44	5373	0.108384	0.0918367	0	32	05p	5
SRR3676318.SRR6357354_05	Complex	45	35718	0.0974664	0.333333	0	30	05p	5
SRR3676318.SRR6357363_05	Complex	43	23977	0.111118	0.329268	0	31	05p	5
SRR3676318.SRR9643443_05	No	41	4838	0.0808161	0.0744681	2.41649e-94	32	05p	5
SRR3676318.SRR9643455_05	Pot_Complex	42	5033	0.0909612	0.0789474	4.44143e-173	32	05p	5
SRR3676318.SRR9643478_05	No	41	4921	0.0816556	0.075	8.2224e-98	32	05p	5
SRR3676318.SRR9643494_05	Pot_Complex	42	5483	0.112512	0.0869565	0	32	05p	5
SRR3676318.SRR9643495_05	Pot_Complex	42	5639	0.117509	0.0897436	0	32	05p	5
SRR3676318.SRR9650333_05	Complex	46	7724	0.131909	0.145833	0	32	05p	5
SRR6357354.SRR3676316_05	No	52	70911	0.0705626	0.0636364	0	27	05p	5
SRR6357354.SRR3676318_05	No	53	72739	0.070445	0.0636364	0	28	05p	5
SRR6357354.SRR6357363_05	No	53	72688	0.0595344	0.0625	0	28	05p	5
SRR6357354.SRR9643443_05	No	50	72266	0.0612543	0.0555556	1.36574e-297	27	05p	5
SRR6357354.SRR9643455_05	No	51	72462	0.0627994	0.0576923	0	27	05p	5
SRR6357354.SRR9643478_05	No	50	72034	0.0615027	0.0555556	5.91138e-297	27	05p	5
SRR6357354.SRR9643494_05	No	55.1683	17306	0.0575791	0.0581395	3.96733e-116	12	05p	5
SRR6357363.SRR3676316_05	Complex	48	26625	0.141481	0.322222	0	29	05p	5
SRR6357363.SRR3676318_05	Complex	49	26936	0.1405	0.322222	0	29	05p	5
SRR6357363.SRR6357354_05	Complex	50	24543	0.14989	0.364407	0	27	05p	5
SRR6357363.SRR9643443_05	Pot_Complex	46	11098	0.131321	0.0714286	0	29	05p	5
SRR6357363.SRR9643455_05	Complex	47	16148	0.157382	0.130435	0	29	05p	5
SRR6357363.SRR9643478_05	Pot_Complex	46	11398	0.140258	0.075	0	28	05p	5
SRR6357363.SRR9643494_05	Complex	47	14874	0.155699	0.111678	0	29	05p	5
SRR6357363.SRR9643495_05	Complex	47	15671	0.157117	0.125	0	29	05p	5
SRR6357363.SRR9650333_05	Complex	51	43812	0.114481	0.316327	0	29	05p	5
SRR9643443.SRR3676316_05	No	40	15682	0.0761009	0.075	1.30792e-276	35	05p	5
SRR9643443.SRR3676318_05	No	40	15707	0.0745669	0.075	5.94127e-253	35	05p	5
SRR9643443.SRR6357354_05	Complex	42.5	47844	0.122282	0.3	0	32	05p	5
SRR9643443.SRR6357363_05	Complex	40.5	37604	0.130876	0.283784	0	34	05p	5
SRR9643443.SRR9643455_05	No	39	14941	0.0616773	0.0675676	1.71749e-67	35	05p	5
SRR9643443.SRR9643494_05	No	39	14995	0.061803	0.0681818	6.60409e-78	35	05p	5
SRR9643443.SRR9643495_05	No	39	15003	0.0618892	0.0675676	3.64837e-68	35	05p	5
SRR9643443.SRR9650333_05	No	43	16231	0.068182	0.0675676	1.33345e-167	35	05p	5
SRR9643455.SRR3676316_05	Complex	42	4708	0.131141	0.125	0	34	05p	5
SRR9643455.SRR3676318_05	Complex	42	4617	0.13054	0.115385	0	34	05p	5
SRR9643455.SRR6357354_05	Complex	44	40128	0.0819338	0.336735	0	32	05p	5
SRR9643455.SRR6357363_05	Complex	42	28164	0.0916908	0.333333	0	34	05p	5
SRR9643455.SRR9643443_05	No	40	3105	0.0814582	0.0681818	2.70402e-38	34	05p	5
SRR9643455.SRR9643478_05	Pot_Complex	40	3208	0.0874633	0.0714286	1.38768e-53	34	05p	5
SRR9643455.SRR9643494_05	Pot_Complex	40	4347	0.132841	0.1	0	34	05p	5
SRR9643455.SRR9643495_05	Complex	41	4399	0.134149	0.104651	0	34	05p	5
SRR9643455.SRR9650333_05	Complex	45	5851	0.142428	0.188889	0	34	05p	5
SRR9643478.SRR3676316_05	No	41	11745	0.0821915	0.0853659	0	27	05p	5
SRR9643478.SRR3676318_05	No	41	11782	0.0802647	0.0833333	0	27	05p	5
SRR9643478.SRR6357354_05	Complex	42	30995	0.122584	0.304348	0	24	05p	5
SRR9643478.SRR6357363_05	Complex	40	23232	0.129203	0.277778	0	23	05p	5
SRR9643478.SRR9643455_05	No	39	10449	0.0740401	0.0789474	1.04494e-185	24	05p	5
SRR9643478.SRR9643494_05	No	39	10412	0.0714462	0.0777778	1.06343e-144	24	05p	5
SRR9643478.SRR9643495_05	No	39	10051	0.0711401	0.0757576	7.27437e-149	23	05p	5
SRR9643478.SRR9650333_05	No	43	10618	0.0755775	0.075	1.29712e-229	24	05p	5
SRR9643494.SRR3676316_05	Complex	42	8626	0.131735	0.141026	0	33	05p	5
SRR9643494.SRR3676318_05	Complex	42	8419	0.131708	0.136364	0	33	05p	5
SRR9643494.SRR6357354_05	Complex	44	40646	0.0932611	0.333333	0	28	05p	5
SRR9643494.SRR6357363_05	Complex	42	29880	0.106143	0.326087	0	32	05p	5
SRR9643494.SRR9643443_05	No	39	5280	0.07087	0.0675676	1.67909e-42	32	05p	5
SRR9643494.SRR9643455_05	Pot_Complex	40	6278	0.116216	0.0833333	0	33	05p	5
SRR9643494.SRR9643478_05	No	39	5301	0.0767355	0.0675676	4.63004e-52	32	05p	5
SRR9643494.SRR9650333_05	Complex	45	7891	0.13128	0.125	0	32	05p	5
SRR9643495.SRR3676316_05	Complex	41	8521	0.131697	0.14	0	34	05p	5
SRR9643495.SRR3676318_05	Complex	41	8435	0.131723	0.134146	0	34	05p	5
SRR9643495.SRR6357354_05	Complex	43	39600	0.0935885	0.329988	0	28	05p	5
SRR9643495.SRR6357363_05	Complex	41	30118	0.106147	0.325	0	33	05p	5
SRR9643495.SRR9643443_05	No	39	5326	0.0714185	0.0675676	1.46989e-38	34	05p	5
SRR9643495.SRR9643455_05	Pot_Complex	40	6221	0.116436	0.0869565	0	34	05p	5
SRR9643495.SRR9643478_05	No	39	5374	0.0755826	0.0675676	2.12894e-49	34	05p	5
SRR9643495.SRR9650333_05	Complex	44	7186	0.130349	0.117021	0	32	05p	5
SRR9650333.SRR3676316_05	No	63	15716	0.0676485	0.0555556	2.1449e-213	30	05p	5
SRR9650333.SRR3676318_05	No	63	15428	0.0645306	0.0555556	2.00743e-167	29	05p	5
SRR9650333.SRR6357354_05	Complex	65	45428	0.154183	0.365672	0	28	05p	5
SRR9650333.SRR6357363_05	Complex	63	31418	0.168871	0.3151	0	29	05p	5
SRR9650333.SRR9643443_05	No	61	15421	0.0499707	0.0490196	4.79686e-33	29	05p	5
SRR9650333.SRR9643455_05	No	62	15354	0.0526853	0.0507246	1.28181e-53	29	05p	5
SRR9650333.SRR9643478_05	No	61	15291	0.05002	0.0483871	1.35342e-30	29	05p	5
SRR9650333.SRR9643494_05	No	62	15389	0.0521842	0.0507246	4.45057e-51	29	05p	5
SRR9650333.SRR9643495_05	No	64.0409	7406	0.0566429	0.0517241	3.37892e-40	23	05p	5
SRR6357354.SRR9643495_05	No	51	71592	0.0626895	0.0576923	0	27	05p	5
SRR6357354.SRR9650333_05	No	55	77290	0.0785471	0.08	0	29	05p	5
SRR3676316.SRR3676318_10	Complex	47	5424	0.120686	0.202128	0	31	10p	10
SRR3676316.SRR6357354_10	Complex	51	51735	0.0841609	0.289474	0	25	10p	10
SRR3676316.SRR6357363_10	Complex	47	51351	0.0742952	0.287234	0	29	10p	10
SRR3676316.SRR9643443_10	Complex	42	3879	0.127684	0.104651	0	31	10p	10
SRR3676316.SRR9643455_10	Complex	44	4736	0.128242	0.159091	0	31	10p	10
SRR3676316.SRR9643478_10	Complex	42	4068	0.130284	0.109756	0	32	10p	10
SRR3676316.SRR9643494_10	Complex	44	6755	0.131259	0.275	0	31	10p	10
SRR3676316.SRR9643495_10	Complex	44	7087	0.128754	0.277778	0	31	10p	10
SRR3676316.SRR9650333_10	Complex	53	9764	0.107052	0.259259	0	30	10p	10
SRR3676318.SRR3676316_10	Complex	48	7129	0.112319	0.149123	0	32	10p	10
SRR3676318.SRR6357354_10	Complex	52	56328	0.0886544	0.288462	0	28	10p	10
SRR3676318.SRR6357363_10	Complex	48	57331	0.0803918	0.284314	0	31	10p	10
SRR3676318.SRR9643443_10	Pot_Complex	43	5399	0.111356	0.0869565	0	32	10p	10
SRR3676318.SRR9643455_10	Complex	45	6033	0.117596	0.112245	0	32	10p	10
SRR3676318.SRR9643478_10	Pot_Complex	43	5496	0.111713	0.0897436	0	32	10p	10
SRR3676318.SRR9643494_10	Complex	44	8138	0.133266	0.166667	0	32	10p	10
SRR3676318.SRR9643495_10	Complex	45	8410	0.131982	0.181818	0	32	10p	10
SRR3676318.SRR9650333_10	Complex	53	11385	0.115479	0.230769	0	31	10p	10
SRR6357354.SRR3676316_10	Pot_Complex	57	82094	0.0926189	0.1	0	28	10p	10
SRR6357354.SRR3676318_10	Pot_Complex	57	83933	0.0922088	0.1	0	29	10p	10
SRR6357354.SRR6357363_10	No	57	74209	0.0661	0.0833333	0	28	10p	10
SRR6357354.SRR9643443_10	No	52	73230	0.0648818	0.06	0	28	10p	10
SRR6357354.SRR9643455_10	No	54	76642	0.0779218	0.0714286	0	29	10p	10
SRR6357354.SRR9643478_10	No	52	72737	0.0657207	0.06	0	27	10p	10
SRR6357354.SRR9643494_10	No	53	72274	0.0738233	0.0681818	0	26	10p	10
SRR6357363.SRR3676316_10	Complex	53	53203	0.098773	0.29661	0	28	10p	10
SRR6357363.SRR3676318_10	Complex	53	53483	0.0991774	0.296296	0	28	10p	10
SRR6357363.SRR6357354_10	Complex	57	51493	0.107347	0.354839	0	25	10p	10
SRR6357363.SRR9643443_10	Complex	48	21050	0.154117	0.318182	0	29	10p	10
SRR6357363.SRR9643455_10	Complex	50	36441	0.126212	0.326923	0	29	10p	10
SRR6357363.SRR9643478_10	Complex	48	20614	0.152014	0.318182	0	28	10p	10
SRR6357363.SRR9643494_10	Complex	49	33076	0.131419	0.326923	0	29	10p	10
SRR6357363.SRR9643495_10	Complex	50	34918	0.12857	0.326087	0	29	10p	10
SRR6357363.SRR9650333_10	Complex	58	70051	0.0769881	0.243243	0	28	10p	10
SRR9643443.SRR3676316_10	Complex	45	17542	0.087842	0.112245	0	35	10p	10
SRR9643443.SRR3676318_10	Complex	45	16785	0.0872209	0.107843	0	34	10p	10
SRR9643443.SRR6357354_10	Complex	49	70478	0.0969592	0.269231	0	28	10p	10
SRR9643443.SRR6357363_10	Complex	45	70149	0.0931752	0.261905	0	33	10p	10
SRR9643443.SRR9643455_10	No	42	16132	0.0717046	0.0789474	0.0000000000000000000000000000000000000000000000000000000000000000000000000000000000000000000000000000000000000000000000000000000000000000000000000000000000000000000000000000000000000000000000000000000000000000000000000000000000000000000000000000000000000000000000000000000000000000000000000000000000000000000000000000000000642285339593621	35	10p	10
SRR9643443.SRR9643494_10	No	41	16177	0.0710627	0.0777778	1.19082e-276	35	10p	10
SRR9643443.SRR9643495_10	No	42	16193	0.0717556	0.0789474	0.0000000000000000000000000000000000000000000000000000000000000000000000000000000000000000000000000000000000000000000000000000000000000000000000000000000000000000000000000000000000000000000000000000000000000000000000000000000000000000000000000000000000000000000000000000000000000000000000000000000000000000000000000155978676739661	35	10p	10
SRR9643443.SRR9650333_10	No	50	16747	0.0855243	0.0777778	0	32	10p	10
SRR9643455.SRR3676316_10	Complex	47	7459	0.113441	0.231707	0	34	10p	10
SRR9643455.SRR3676318_10	Complex	46	7219	0.118383	0.227273	0	34	10p	10
SRR9643455.SRR6357354_10	Complex	51	66925	0.0839715	0.287234	0	30	10p	10
SRR9643455.SRR6357363_10	Complex	47	65787	0.0718592	0.287234	0	33	10p	10
SRR9643455.SRR9643443_10	Pot_Complex	41	3912	0.120165	0.0833333	0	35	10p	10
SRR9643455.SRR9643478_10	Pot_Complex	41	4140	0.124293	0.0897436	0	35	10p	10
SRR9643455.SRR9643494_10	Complex	43	8070	0.129951	0.289474	0	34	10p	10
SRR9643455.SRR9643495_10	Complex	43	8359	0.127556	0.289474	0	34	10p	10
SRR9643455.SRR9650333_10	Complex	52	10745	0.119306	0.289474	0	33	10p	10
SRR9643478.SRR3676316_10	Complex	45	12199	0.0919894	0.117021	0	25	10p	10
SRR9643478.SRR3676318_10	Complex	45	12793	0.0915127	0.113636	0	27	10p	10
SRR9643478.SRR6357354_10	Complex	49	53569	0.0989272	0.269231	0	24	10p	10
SRR9643478.SRR6357363_10	Complex	45	50850	0.0940861	0.261905	0	26	10p	10
SRR9643478.SRR9643455_10	No	42	11850	0.0813702	0.0909091	0	29	10p	10
SRR9643478.SRR9643494_10	No	42	12130	0.077212	0.0833333	0	28	10p	10
SRR9643478.SRR9643495_10	No	42	11996	0.0774097	0.0849057	0	28	10p	10
SRR9643478.SRR9650333_10	Pot_Complex	50	12549	0.0887674	0.0892857	0	26	10p	10
SRR9643494.SRR3676316_10	Complex	46	14244	0.108352	0.244186	0	33	10p	10
SRR9643494.SRR3676318_10	Complex	46	13339	0.109313	0.240741	0	32	10p	10
SRR9643494.SRR6357354_10	Complex	51	62436	0.0852991	0.289474	0	24	10p	10
SRR9643494.SRR6357363_10	Complex	46.5	69286	0.0776131	0.282609	0	32	10p	10
SRR9643494.SRR9643443_10	Pot_Complex	41	5935	0.103816	0.0777778	1.8e-263	33	10p	10
SRR9643494.SRR9643455_10	Complex	43	10262	0.129603	0.207317	0	33	10p	10
SRR9643494.SRR9643478_10	Pot_Complex	41	6066	0.107737	0.0813953	0	33	10p	10
SRR9643494.SRR9650333_10	Complex	52	11555	0.121331	0.245455	0	30	10p	10
SRR9643495.SRR3676316_10	Complex	46	13943	0.107826	0.244186	0	32	10p	10
SRR9643495.SRR3676318_10	Complex	46	13368	0.109968	0.24	0	33	10p	10
SRR9643495.SRR6357354_10	Complex	50	61794	0.0857626	0.288462	0	24	10p	10
SRR9643495.SRR6357363_10	Complex	46	65875	0.0775518	0.282609	0	31	10p	10
SRR9643495.SRR9643443_10	Pot_Complex	41	5850	0.101968	0.0777778	1.02717e-227	34	10p	10
SRR9643495.SRR9643455_10	Complex	43	10019	0.129147	0.210526	0	33	10p	10
SRR9643495.SRR9643478_10	Pot_Complex	41	6041	0.10654	0.0789474	0.000000000000000000000000000000000000000000000000000000000000000000000000000000000000000000000000000000000000000000000000000000000000000000000000000000000000000000000000000000000000000000000000000000000000000000000000000000000000000000000000000000000000000000000000000000000000000000000000000000000000000000000000000382834497807447	34	10p	10
SRR9643495.SRR9650333_10	Complex	51	10789	0.121435	0.244681	0	29	10p	10
SRR9650333.SRR3676316_10	No	68	16749	0.0849772	0.0769231	0	29	10p	10
SRR9650333.SRR3676318_10	No	68	16441	0.081552	0.0737705	0	29	10p	10
SRR9650333.SRR6357354_10	Complex	72	67807	0.117645	0.320513	0	28	10p	10
SRR9650333.SRR6357363_10	Complex	68	57665	0.126807	0.320513	0	29	10p	10
SRR9650333.SRR9643443_10	No	63	15553	0.0533567	0.05	2.88455e-55	29	10p	10
SRR9650333.SRR9643455_10	No	65	15460	0.0601112	0.057377	6.75484e-194	29	10p	10
SRR9650333.SRR9643478_10	No	63	15455	0.0537552	0.05	6.53255e-51	29	10p	10
SRR9650333.SRR9643494_10	No	64	15495	0.0598868	0.0571429	1.65448e-168	29	10p	10
SRR9650333.SRR9643495_10	No	64	15479	0.0614848	0.057377	4.25238e-191	29	10p	10
SRR6357354.SRR9643495_10	No	54	76222	0.0760205	0.0714286	0	29	10p	10
SRR6357354.SRR9650333_10	Complex	62	96503	0.0840022	0.144068	0	29	10p	10
SRR3676316.SRR3676318_20	Complex	56	7579	0.0973836	0.204918	0	30	20p	20
SRR3676316.SRR6357354_20	Complex	65	80439	0.103009	0.240741	0	24	20p	20
SRR3676316.SRR6357363_20	Complex	56	68872	0.0781422	0.1875	0	26	20p	20
SRR3676316.SRR9643443_20	Complex	46	6135	0.133266	0.244186	0	30	20p	20
SRR3676316.SRR9643455_20	Complex	50	7328	0.102696	0.217391	0	32	20p	20
SRR3676316.SRR9643478_20	Complex	46	6237	0.129904	0.25	0	30	20p	20
SRR3676316.SRR9643494_20	Complex	49	12280	0.0948131	0.254386	0	31	20p	20
SRR3676316.SRR9643495_20	Complex	49	12392	0.0934733	0.25	0	31	20p	20
SRR3676316.SRR9650333_20	Complex	67	15520	0.0930954	0.25	0	27	20p	20
SRR3676318.SRR3676316_20	Complex	57	8641	0.0902065	0.18	0	31	20p	20
SRR3676318.SRR6357354_20	Complex	66	87013	0.101757	0.242424	0	26	20p	20
SRR3676318.SRR6357363_20	Complex	57	68819	0.077117	0.192308	0	26	20p	20
SRR3676318.SRR9643443_20	Complex	46	7651	0.132362	0.147059	0	31	20p	20
SRR3676318.SRR9643455_20	Complex	50	8328	0.104121	0.18	0	31	20p	20
SRR3676318.SRR9643478_20	Complex	46	8192	0.131533	0.153846	0	33	20p	20
SRR3676318.SRR9643494_20	Complex	50	13355	0.101907	0.233333	0	32	20p	20
SRR3676318.SRR9643495_20	Complex	50	14031	0.0999201	0.230769	0	33	20p	20
SRR3676318.SRR9650333_20	Complex	68	17912	0.092933	0.246479	0	30	20p	20
SRR6357354.SRR3676316_20	Complex	65	96758	0.0790763	0.161017	0	27	20p	20
SRR6357354.SRR3676318_20	Complex	65	100440	0.0789403	0.16129	0	28	20p	20
SRR6357354.SRR6357363_20	Complex	66	76001	0.0720627	0.133803	0	26	20p	20
SRR6357354.SRR9643443_20	No	55	79170	0.0846614	0.0833333	0	29	20p	20
SRR6357354.SRR9643455_20	Complex	59	94831	0.0929506	0.127451	0	29	20p	20
SRR6357354.SRR9643478_20	No	55	76220	0.0844081	0.0833333	0	27	20p	20
SRR6357354.SRR9643494_20	Complex	58	90188	0.0932758	0.116667	0	28	20p	20
SRR6357354.SRR9643495_20	Complex	59	91593	0.0928902	0.121212	0	28	20p	20
SRR6357354.SRR9650333_20	Complex	76	102902	0.0723556	0.179012	0	26	20p	20
SRR6357363.SRR3676316_20	Complex	61	77977	0.0772765	0.211864	0	28	20p	20
SRR6357363.SRR3676318_20	Complex	62	74801	0.0778886	0.211864	0	26	20p	20
SRR6357363.SRR6357354_20	Complex	70	70517	0.0841189	0.294872	0	25	20p	20
SRR6357363.SRR9643443_20	Complex	51	46388	0.11077	0.314815	0	29	20p	20
SRR6357363.SRR9643455_20	Complex	55.5	69165	0.0838486	0.274194	0	29	20p	20
SRR6357363.SRR9643478_20	Complex	51	44091	0.110733	0.311321	0	28	20p	20
SRR6357363.SRR9643494_20	Complex	55	65674	0.0883223	0.28125	0	29	20p	20
SRR6357363.SRR9643495_20	Complex	55	66184	0.0865235	0.277778	0	28	20p	20
SRR6357363.SRR9650333_20	Complex	72	81995	0.0804222	0.136364	0	25	20p	20
SRR9643443.SRR3676316_20	Complex	53	18802	0.0800482	0.166667	0	32	20p	20
SRR9643443.SRR3676318_20	Complex	53.5	19976	0.0835161	0.166667	0	33	20p	20
SRR9643443.SRR6357354_20	Complex	63	103862	0.0987365	0.238462	0	28	20p	20
SRR9643443.SRR6357363_20	Complex	54	88308	0.0760125	0.177419	0	29	20p	20
SRR9643443.SRR9643455_20	Complex	48	17489	0.0806768	0.12	0	34	20p	20
SRR9643443.SRR9643494_20	Complex	47	17809	0.0830361	0.115385	0	35	20p	20
SRR9643443.SRR9643495_20	Complex	47	18105	0.0833132	0.119048	0	34	20p	20
SRR9643443.SRR9650333_20	Pot_Complex	65	19001	0.101745	0.1	0	30	20p	20
SRR9643455.SRR3676316_20	Complex	55	10026	0.0903331	0.193548	0	34	20p	20
SRR9643455.SRR3676318_20	Complex	55	9675	0.0944216	0.205882	0	32	20p	20
SRR9643455.SRR6357354_20	Complex	64.75	99387	0.103484	0.241935	0	28	20p	20
SRR9643455.SRR6357363_20	Complex	56	87630	0.0775183	0.183333	0	32	20p	20
SRR9643455.SRR9643443_20	Complex	45	6072	0.142941	0.214286	0	34	20p	20
SRR9643455.SRR9643478_20	Complex	45	6526	0.138674	0.233333	0	35	20p	20
SRR9643455.SRR9643494_20	Complex	48	14431	0.0914434	0.254717	0	34	20p	20
SRR9643455.SRR9643495_20	Complex	49	14796	0.0902179	0.25	0	34	20p	20
SRR9643455.SRR9650333_20	Complex	66	16269	0.089593	0.263889	0	30	20p	20
SRR9643478.SRR3676316_20	Complex	53	14655	0.0854453	0.166667	0	26	20p	20
SRR9643478.SRR3676318_20	Complex	54	16383	0.0884248	0.166667	0	29	20p	20
SRR9643478.SRR6357354_20	Complex	62	85908	0.0993667	0.236111	0	24	20p	20
SRR9643478.SRR6357363_20	Complex	54	69901	0.0807615	0.173913	0	25	20p	20
SRR9643478.SRR9643455_20	Complex	47	13411	0.0889731	0.130435	0	28	20p	20
SRR9643478.SRR9643494_20	Complex	47	13945	0.0867316	0.115385	0	28	20p	20
SRR9643478.SRR9643495_20	Complex	47	12850	0.0871974	0.119048	0	26	20p	20
SRR9643478.SRR9650333_20	Complex	64	16684	0.100458	0.112702	0	27	20p	20
SRR9643494.SRR3676316_20	Complex	55	18217	0.0816531	0.1875	0	30	20p	20
SRR9643494.SRR3676318_20	Complex	55	18607	0.0841916	0.193548	0	31	20p	20
SRR9643494.SRR6357354_20	Complex	64	98013	0.10309	0.242857	0	26	20p	20
SRR9643494.SRR6357363_20	Complex	55	82086	0.0761806	0.185185	0	28	20p	20
SRR9643494.SRR9643443_20	Complex	45	8045	0.132804	0.130435	0	33	20p	20
SRR9643494.SRR9643455_20	Complex	49	16606	0.0929404	0.229167	0	32	20p	20
SRR9643494.SRR9643478_20	Complex	45	8229	0.132091	0.138298	0	32	20p	20
SRR9643494.SRR9650333_20	Complex	66	17398	0.0930894	0.253425	0	28	20p	20
SRR9643495.SRR3676316_20	Complex	54	17300	0.0819861	0.185185	0	30	20p	20
SRR9643495.SRR3676318_20	Complex	54	18604	0.0850444	0.190909	0	33	20p	20
SRR9643495.SRR6357354_20	Complex	63	97698	0.103485	0.241379	0	26	20p	20
SRR9643495.SRR6357363_20	Complex	55	81340	0.0768944	0.183333	0	28	20p	20
SRR9643495.SRR9643443_20	Complex	44	7981	0.131672	0.127907	0	34	20p	20
SRR9643495.SRR9643455_20	Complex	48	16445	0.0927349	0.227273	0	32	20p	20
SRR9643495.SRR9643478_20	Complex	44	8204	0.130926	0.136364	0	33	20p	20
SRR9643495.SRR9650333_20	Complex	65	17203	0.0930832	0.25	0	28	20p	20
SRR9650333.SRR3676316_20	Complex	76	19023	0.0846685	0.132184	0	29	20p	20
SRR9650333.SRR3676318_20	Complex	77	18666	0.0862423	0.126866	0	29	20p	20
SRR9650333.SRR6357354_20	Complex	85	90990	0.0929888	0.265432	0	26	20p	20
SRR9650333.SRR6357363_20	Complex	77	86485	0.0793913	0.246269	0	29	20p	20
SRR9650333.SRR9643443_20	No	66	16077	0.0630023	0.0522388	3.33591e-152	29	20p	20
SRR9650333.SRR9643455_20	No	70	16440	0.0716105	0.0833333	0	29	20p	20
SRR9650333.SRR9643478_20	No	66	16195	0.0629435	0.0526316	1.33219e-157	30	20p	20
SRR9650333.SRR9643494_20	No	69	16640	0.0743319	0.0797101	0	29	20p	20
SRR9650333.SRR9643495_20	No	70	16709	0.0760656	0.0810811	0	29	20p	20
SRR3676316	No	38	2758	0.0694639	0.0714286	7.19516e-29	32	Clone	Clone
SRR3676318	No	39	4446	0.0667015	0.0714286	2.76526e-39	32	Clone	Clone
SRR6357354	No	48	70262	0.0602261	0.0555556	1.51303e-191	27	Clone	Clone
SRR6357363	No	44	8769	0.0523785	0.0531915	4.95267e-05	29	Clone	Clone
SRR9643443	No	36	14866	0.0596405	0.0641026	3.71847e-32	35	Clone	Clone
SRR9643455	No	38	2999	0.0666357	0.0675676	1.88228e-16	33	Clone	Clone
SRR9643478	No	36	9381	0.0709025	0.0757576	6.17546e-95	23	Clone	Clone
SRR9643494	No	38	5062	0.0623415	0.0652174	2.78523e-20	33	Clone	Clone
SRR9643495	No	37	5071	0.0630187	0.0675676	5.80231e-23	34	Clone	Clone
SRR9650333	No	59	15046	0.0489811	0.0483871	3.17642e-21	29	Clone	Clone
SRR9643443.SRR9643478_05	No	38	14833	0.0589886	0.0641026	7.35571e-34	35	same_isolate_clones	5
SRR9643443.SRR9643478_10	No	40	14767	0.0583943	0.0609756	8.3197e-36	34	same_isolate_clones	10
SRR9643478.SRR9643443_05	No	38	10209	0.0698549	0.075	1.46409e-115	24	same_isolate_clones	5
SRR9643478.SRR9643443_10	No	40	10570	0.0689808	0.0744681	1.09105e-110	24	same_isolate_clones	10
SRR9643494.SRR9643495_05	No	40	5207	0.0610181	0.0641026	4.44122e-19	32	same_isolate_clones	5
SRR9643494.SRR9643495_10	No	43	5364	0.0607028	0.0625	2.90478e-28	33	same_isolate_clones	10
SRR9643495.SRR9643494_05	No	40	5205	0.0618551	0.0675676	8.78781e-25	34	same_isolate_clones	5
SRR9643495.SRR9643494_10	No	42	5364	0.0602239	0.0625	7.97568e-21	34	same_isolate_clones	10
SRR9643443.SRR9643478_20	No	43	15690	0.0572579	0.06	5.89844e-55	35	same_isolate_clones	20
SRR9643478.SRR9643443_20	No	43	11435	0.0675877	0.0714286	7.94176e-134	27	same_isolate_clones	20
SRR9643494.SRR9643495_20	No	49	5706	0.0604814	0.06	3.71472e-31	33	same_isolate_clones	20
SRR9643495.SRR9643494_20	No	47	5648	0.0593036	0.06	1.80509e-24	34	same_isolate_clones	20
SRR3676316.SRR3676316_05	No	43	2761	0.0707574	0.075	1.48849e-49	31	Self_sample	5
SRR3676316.SRR3676316_10	No	47	2772	0.0729646	0.0806977	1.82418e-78	31	Self_sample	10
SRR3676318.SRR3676318_05	No	43	4455	0.0689959	0.0744681	8.61743e-71	33	Self_sample	5
SRR3676318.SRR3676318_10	No	48	4445	0.070557	0.0744681	4.84319e-110	32	Self_sample	10
SRR6357354.SRR6357354_05	No	55	69058	0.061169	0.057377	0	27	Self_sample	5
SRR6357354.SRR6357354_10	No	62	68012	0.0621546	0.0576923	0	27	Self_sample	10
SRR6357363.SRR6357363_05	No	49	8294	0.0536341	0.0555556	1.73714e-22	28	Self_sample	5
SRR6357363.SRR6357363_10	No	53	8330	0.0542336	0.0555556	1.04964e-36	28	Self_sample	10
SRR9643443.SRR9643443_05	No	38	14388	0.0604833	0.0675676	2.84145e-52	35	Self_sample	5
SRR9643443.SRR9643443_10	No	40	14168	0.0611161	0.0675676	2.20766e-72	35	Self_sample	10
SRR9643455.SRR9643455_05	No	41	3072	0.0680461	0.0681818	9.6968e-25	32	Self_sample	5
SRR9643455.SRR9643455_10	No	43	2975	0.0699507	0.0681818	1.21157e-34	33	Self_sample	10
SRR9643478.SRR9643478_05	No	38	9276	0.0719798	0.0789474	1.09798e-127	22	Self_sample	5
SRR9643478.SRR9643478_10	No	40	8755	0.072878	0.0789474	1.23291e-154	20	Self_sample	10
SRR9643494.SRR9643494_05	No	40	4963	0.0644365	0.0675676	1.08879e-32	32	Self_sample	5
SRR9643494.SRR9643494_10	No	43	5011	0.0652816	0.0675676	2.9878e-49	33	Self_sample	10
SRR9643495.SRR9643495_05	No	40	5053	0.0635497	0.0675676	5.8039e-31	34	Self_sample	5
SRR9643495.SRR9643495_10	No	42	4984	0.0658357	0.0714286	1.79449e-56	34	Self_sample	10
SRR9650333.SRR9650333_10	No	73	14744	0.0523685	0.0512821	5.33716e-127	29	Self_sample	10
SRR9650333.SRR9650333_05	No	66	14994	0.0511665	0.0507246	2.49989e-69	29	Self_sample	5
SRR3676316.SRR3676316_20	No	55.5	2765	0.0762688	0.0789474	5.60793e-125	31	Self_sample	20
SRR3676318.SRR3676318_20	No	56	4341	0.0722207	0.0757576	1.19751e-162	32	Self_sample	20
SRR6357354.SRR6357354_20	No	75	68905	0.062341	0.0571429	0	27	Self_sample	20
SRR6357363.SRR6357363_20	No	62	8575	0.0555498	0.0571429	1.47696e-76	29	Self_sample	20
SRR9643443.SRR9643443_20	No	43	14190	0.0620729	0.0681818	3.0326e-115	35	Self_sample	20
SRR9643455.SRR9643455_20	No	49	2944	0.0717217	0.0714286	1.15433e-61	32	Self_sample	20
SRR9643478.SRR9643478_20	No	44	9270	0.0726845	0.0777778	1.59844e-224	24	Self_sample	20
SRR9643494.SRR9643494_20	No	48	4972	0.0674813	0.0714286	7.78256e-79	32	Self_sample	20
SRR9643495.SRR9643495_20	No	48	4967	0.0672373	0.0714286	1.40277e-80	34	Self_sample	20
SRR9650333.SRR9650333_20	No	87	14794	0.0542211	0.0512821	3.6168e-250	29	Self_sample	20
