# Supplementary material for: Detecting complex infections in trypanosomatids using whole genome sequencing
Source: BMC Genomics. 2024 Oct 29;25:1011. doi: 10.1186/s12864-024-10862-6 (PMC11520695; doi:10.1186/s12864-024-10862-6)
Supplement: Supplementary file 3 — Supplementary Material 3: T. cruzi clones and hybrid samples used in the initial polyploidy complexity assessment. [file 12864_2024_10862_MOESM3_ESM.xlsx]

## Sheet: Tcruzi_hyb.Complex_data_field_s
Additional File 3 Supplementary_table_3: T. cruzi clones and hybrid samples used in the initial polyploidy complexity assessment
SRA ID	CI	Genome Coverage	Het SNP count	Complexity Mean	Complexity SD	CMH p.value	CMH Q.value (BH)	Ploidy
SRR15686198	No	88	10568	0.0444444	0.070457	1.1925e-142	1.1925e-142	Parental diploid
SRR15686199	No	128	12968	0.0384615	0.0800334	0	0	Parental diploid
SRR15686200	No	63	9698	0.0517241	0.0688848	1.32962e-92	1.32962e-92	Parental diploid
SRR15686201	No	61	9445	0.0517241	0.0696726	4.35869e-77	4.35869e-77	Parental diploid
SRR15686202	No	76	10214	0.047619	0.0698598	1.72532e-123	1.72532e-123	Parental diploid
SRR15686203	Yes	47	11230	0.222222	0.101331	0	0	Tetraploid
SRR15686204	Yes	33	9369	0.209677	0.0989165	0	0	Tetraploid
SRR15686205	Yes	39	11672	0.217391	0.101717	0	0	Tetraploid
SRR15686206	Yes	57	9796	0.172131	0.076896	0	0	Triploid
SRR15686208	Yes	89	15202	0.177778	0.0770145	0	0	Triploid
SRR15686209	Yes	45	10247	0.192308	0.0953809	0	0	Tetraploid
SRR15686210	Yes	63	15201	0.205128	0.0952791	0	0	Tetraploid
SRR15686211	Yes	29	9494	0.192308	0.0955642	0	0	Tetraploid
SRR15686212	Yes	23	6332	0.166667	0.0870485	0	0	Tetraploid
SRR15686213	Yes	35	10666	0.198837	0.097896	0	0	Tetraploid
SRR15686214	Yes	20	4064	0.136364	0.0742355	5.17053e-74	5.17053e-74	Tetraploid
SRR15686215	No	43	7908	0.0641026	0.0674089	8.09101e-48	8.09101e-48	Parental diploid
SRR15686216	No	120	14072	0.0384615	0.0774764	0	0	Parental diploid
SRR15686217	No	90	12003	0.0490196	0.0893271	0	0	Parental diploid
