# Supplementary material for: Detecting complex infections in trypanosomatids using whole genome sequencing
Source: BMC Genomics. 2024 Oct 29;25:1011. doi: 10.1186/s12864-024-10862-6 (PMC11520695; doi:10.1186/s12864-024-10862-6)
Supplement: Supplementary file 4 — Supplementary Material 4: Leishmania clones and hybrid samples used in the initial polyploidy complexity assessment from Louradour 2021. [file 12864_2024_10862_MOESM4_ESM.xlsx]

## Sheet: Plan1
Additional File 4 Supplementary_table_4: Leishmania clones and hybrid samples used in the initial polyploidy complexity assessment from Louradour 2021
SRA ID	CI	Genome Coverage	Het SNP count	Complexity Mean	Complexity SD	CMH Q.value (BH)	Ploidy	Dataset
SRR15539833	No	35	50791	0.0588235	0.0520984	0.405476	Diploid	L.tropica
SRR15539835	Yes	33	31089	0.224138	0.0823376	0	Tetraploid	L.tropica
SRR15539836	Yes	49	51756	0.240741	0.0720636	0	Tetraploid	L.tropica
SRR15539837	Yes	44	41018	0.23913	0.0722995	0	Tetraploid	L.tropica
SRR15539838	Yes	37	45426	0.236842	0.0767429	0	Tetraploid	L.tropica
SRR15539840	Yes	44	53079	0.290698	0.0567473	0	Tetraploid	L.tropica
SRR15539841	Yes	46	62067	0.166667	0.0690151	0	Triploid	L.tropica
SRR15539842	No	36	314	0.0598996	0.0826572	0.0201093	Diploid	L.tropica
SRR15539843	No	49	332	0.0555556	0.0839455	1.93425e-06	Diploid	L.tropica
SRR15539844	No	41	316	0.0609756	0.0821698	0.000127203	Diploid	L.tropica
SRR15539846	No	42	339	0.0526316	0.077882	0.00419379	Diploid	L.tropica
SRR15539847	No	48	370	0.0652174	0.0914333	5.68516e-10	Diploid	L.tropica
SRR15539848	No	35	338	0.0714286	0.0777879	0.000251855	Diploid	L.tropica
SRR15539824	Yes	40	21687	0.176471	0.0991417	0	Tetraploid	L.braziliensis
SRR15539825	Yes	51	26845	0.190909	0.102897	0	Tetraploid	L.braziliensis
SRR15539826	Yes	44	24723	0.188889	0.101052	0	Tetraploid	L.braziliensis
SRR15539827	No	50	9846	0.0490196	0.0454616	0.0827655	Diploid	L.braziliensis
SRR15539828	No	38	9094	0.0555556	0.0508295	0.320573	Diploid	L.braziliensis
SRR15539829	Yes	45	25661	0.1875	0.102486	0	Tetraploid	L.braziliensis
SRR15539830	No	35	11511	0.0588235	0.0523959	0.31517	Diploid	L.braziliensis
SRR15539831	No	38	8267	0.0581395	0.051094	0.792506	Diploid	L.braziliensis
SRR15539832	Yes	38	13099	0.181818	0.089241	0	Triploid	L.braziliensis
SRR15539834	Yes	42	27729	0.181818	0.100164	0	Tetraploid	L.braziliensis
SRR15539845	Yes	49	23701	0.18	0.102461	0	Tetraploid	L.braziliensis
SRR15539856	Yes	46	28570	0.188889	0.102318	0	Tetraploid	L.braziliensis
SRR15539867	Yes	38	25576	0.176471	0.0995423	0	Tetraploid	L.braziliensis
SRR15539874	Yes	32	22076	0.166667	0.0957849	0	Tetraploid	L.braziliensis
SRR15539853	No	28	2730	0.0652174	0.0593981	0.737403	Diploid	L.donovani complex
SRR15539854	No	56	16864	0.0614035	0.0865739	0	Tetraploid	L.donovani complex
SRR15539855	No	50	17750	0.0652174	0.0817403	0	Tetraploid	L.donovani complex
SRR15539857	No	43	16203	0.0652174	0.0791201	6.21414e-223	Tetraploid	L.donovani complex
SRR15539858	No	43	13926	0.0918367	0.0922241	0	Tetraploid	L.donovani complex
SRR15539859	No	48	15491	0.0609756	0.0803498	2.7659e-277	Tetraploid	L.donovani complex
SRR15539860	No	33	14225	0.0757576	0.0710427	8.11974e-83	Tetraploid	L.donovani complex
SRR15539861	No	32	11781	0.0714286	0.0744503	9.3387e-68	Tetraploid	L.donovani complex
SRR15539862	No	41	16088	0.0714286	0.0770592	2.85186e-263	Tetraploid	L.donovani complex
SRR15539863	No	31	16056	0.0833333	0.0747976	3.32749e-160	Tetraploid	L.donovani complex
SRR15539864	No	27	13795	0.0769231	0.0735696	2.39454e-50	Tetraploid	L.donovani complex
SRR15539865	No	41	11315	0.0714286	0.0848894	1.07747e-292	Tetraploid	L.donovani complex
SRR15539866	No	34	12851	0.075	0.0728126	6.31386e-94	Tetraploid	L.donovani complex
SRR15539868	No	40	15871	0.0675676	0.0783097	1.91969e-183	Tetraploid	L.donovani complex
SRR15539869	No	47	15924	0.0609756	0.0730371	1.12391e-179	Tetraploid	L.donovani complex
SRR15539870	No	39	14490	0.0714286	0.07827	2.47352e-210	Tetraploid	L.donovani complex
SRR15539871	No	41	12997	0.0641026	0.0728407	1.31236e-107	Tetraploid	L.donovani complex
SRR15539872	Yes	27	12442	0.1	0.0819005	2.54733e-225	Tetraploid	L.donovani complex
