# Supplementary material for: Detecting complex infections in trypanosomatids using whole genome sequencing
Source: BMC Genomics. 2024 Oct 29;25:1011. doi: 10.1186/s12864-024-10862-6 (PMC11520695; doi:10.1186/s12864-024-10862-6)
Supplement: Supplementary file 5 — Supplementary Material 5: Leishmania clones and hybrid samples used in the initial polyploidy complexity assessment from Cata-Preta 2022. [file 12864_2024_10862_MOESM5_ESM.xlsx]

## Sheet: Plan1
Additional File 5 Supplementary_table_5: Leishmania clones and hybrid samples used in the initial polyploidy complexity assessment from Cata-Preta 2022
SRA ID	CI	Genome Coverage	Het SNP count	Complexity Mean	Complexity SD	CMH Q.value (BH)	Ploidy	Dataset
SRR24554539	Yes	31	53162	0.166667	0.0781518	0	Triploid	L.tropica
SRR24554540	Yes	33	56885	0.166667	0.0771402	0	Triploid	L.tropica
SRR24554541	Yes	32	55729	0.166667	0.0774399	0	Triploid	L.tropica
SRR24554542	No	27	57428	0.0666667	0.0606352	3.28931e-08	Diploid	L.tropica
SRR24554543	No	28	251	0.0769231	0.0727598	0.0150335	Diploid	L.tropica
SRR24554544	No	61	309	0.0538462	0.0883781	2.10232e-08	Diploid	L.tropica
SRR24554545	No	58	288	0.0555556	0.0906845	2.93168e-06	Diploid	L.tropica
SRR24554546	No	29	287	0.0862069	0.0803135	0.000109611	Diploid	L.tropica
SRR24554547	Yes	33	50122	0.166667	0.0750968	0	Triploid	L.tropica
SRR24554548	Yes	30	57730	0.166667	0.0763339	0	Triploid	L.tropica
SRR24554549	Yes	32	48563	0.166667	0.0783076	0	Triploid	L.tropica
SRR24554550	No	60	266	0.0575347	0.0954695	2.97331e-10	Diploid	L.tropica
SRR24554551	No	79	401	0.0529412	0.123755	9.96413e-61	Diploid	L.tropica
