# Supplementary material for: Detecting complex infections in trypanosomatids using whole genome sequencing
Source: BMC Genomics. 2024 Oct 29;25:1011. doi: 10.1186/s12864-024-10862-6 (PMC11520695; doi:10.1186/s12864-024-10862-6)
Supplement: Supplementary file 6 — Supplementary Material 6: Trypanosomatid primary isolates, clones and stocks used in complexity assessment. [file 12864_2024_10862_MOESM6_ESM.xlsx]

## Sheet: Temp1
	Additional File 6 Supplementary_table_6: Trypanosomatid primary isolates, clones and stocks used in complexity assessment
SRA ID	Species	Cl	Genome Coverage	Het SNP count	Chr_evaluated	Chr_CM_higher_0.1	Complexity Mean	Complexity SD	CMH Q.value (BH)	clone	Taxonomic_categories	Reference
ERR2508271	Lbraziliensis	Complex	66	7384	25	25	0.167	0.072	0	Yes	Strain	Gonzalez-de_la_Fuente2018
ERR2508272	Lbraziliensis	Complex	144	10929	31	31	0.169	0.067	0	Yes	Strain	Gonzalez-de_la_Fuente2018
SRR15539824	Lbraziliensis	Complex	31	20480	26	26	0.179	0.101	0	Yes	Clone	Louradour2022
SRR15539825	Lbraziliensis	Complex	40	25218	30	30	0.194	0.107	0	Yes	Clone	Louradour2022
SRR15539826	Lbraziliensis	Complex	34	24725	29	29	0.192	0.104	0	Yes	Clone	Louradour2022
SRR15539829	Lbraziliensis	Complex	34	25099	30	30	0.188	0.105	0	Yes	Clone	Louradour2022
SRR15539832	Lbraziliensis	Complex	29	12907	23	23	0.192	0.096	0	Yes	Clone	Louradour2022
SRR15539834	Lbraziliensis	Complex	32	23537	32	32	0.186	0.103	0	Yes	Clone	Louradour2022
SRR15539845	Lbraziliensis	Complex	36	21705	25	25	0.186	0.106	0	Yes	Clone	Louradour2022
SRR15539856	Lbraziliensis	Complex	36	27277	33	33	0.194	0.106	0	Yes	Clone	Louradour2022
SRR15539867	Lbraziliensis	Complex	29	23759	33	33	0.179	0.1	0	Yes	Clone	Louradour2022
SRR15539874	Lbraziliensis	Complex	26	19581	30	30	0.167	0.095	0	Yes	Clone	Louradour2022
SRR21604774	Lbraziliensis	Complex	66	67147	31	31	0.167	0.068	0	No	Primary_isolate/Stock	VandenBroeck_2023
ERR3628734	Lbraziliensis	No	42	9553	32	0	0.053	0.049	0.134466	Yes	Strain	Imamura2020
ERR3628763	Lbraziliensis	No	39	9107	32	1	0.058	0.054	0.000167505	Yes	Strain	Imamura2020
SRR1185689	Lbraziliensis	No	27	5705	34	3	0.077	0.066	1.32e-10	Unknow	Unknown	Unknown
SRR1185690	Lbraziliensis	No	28	6014	34	5	0.077	0.067	7.61e-14	Unknow	Unknown	Unknown
SRR1185691	Lbraziliensis	No	28	5850	34	3	0.071	0.064	1.61e-09	Unknow	Unknown	Unknown
SRR1185699	Lbraziliensis	No	25	5004	33	4	0.077	0.066	2.48e-08	Unknow	Unknown	Unknown
SRR1185700	Lbraziliensis	No	26	4938	34	2	0.077	0.067	5.03e-08	Unknow	Unknown	Unknown
SRR1185701	Lbraziliensis	No	26	3640	33	5	0.077	0.065	0.000271541	Unknow	Unknown	Unknown
SRR1185706	Lbraziliensis	No	29	6233	33	6	0.077	0.073	9.32e-28	Unknow	Unknown	Unknown
SRR1185707	Lbraziliensis	No	29	6088	34	1	0.071	0.064	1.66e-07	Unknow	Unknown	Unknown
SRR1185709	Lbraziliensis	No	28	2222	31	11	0.081	0.075	9.49e-14	Unknow	Unknown	Unknown
SRR1185713	Lbraziliensis	No	27	5361	34	4	0.077	0.066	2.7e-11	Unknow	Unknown	Unknown
SRR1185718	Lbraziliensis	No	28	6646	34	0	0.077	0.065	1.48e-15	Unknow	Unknown	Unknown
SRR1185719	Lbraziliensis	No	28	7349	33	0	0.071	0.064	3.78e-12	Unknow	Unknown	Unknown
SRR1185720	Lbraziliensis	No	28	5339	33	1	0.071	0.064	2.94e-06	Unknow	Unknown	Unknown
SRR1185721	Lbraziliensis	No	28	4965	33	1	0.077	0.065	1.9e-11	Unknow	Unknown	Unknown
SRR1185722	Lbraziliensis	No	27	5574	34	0	0.071	0.065	3.4e-06	Unknow	Unknown	Unknown
SRR1185723	Lbraziliensis	No	25	4720	33	0	0.077	0.067	5.01e-06	Unknow	Unknown	Unknown
SRR1185725	Lbraziliensis	No	29	4537	33	3	0.071	0.064	1.67e-06	Unknow	Unknown	Unknown
SRR15539827	Lbraziliensis	No	39	8705	33	0	0.056	0.05	0.101212	Yes	Clone	Louradour2022
SRR15539828	Lbraziliensis	No	30	8268	33	0	0.063	0.056	0.665154	Yes	Clone	Louradour2022
SRR15539830	Lbraziliensis	No	28	10618	34	0	0.065	0.058	0.626994	Yes	Clone	Louradour2022
SRR15539831	Lbraziliensis	No	30	7590	25	0	0.063	0.057	0.787751	Yes	Clone	Louradour2022
SRR15902691	Lbraziliensis	No	95	12372	34	0	0.036	0.039	0.000299719	Yes	Strain	Sharma2022
SRR15902692	Lbraziliensis	No	95	12726	34	0	0.036	0.036	0.000638781	Yes	Strain	Sharma2022
SRR15902693	Lbraziliensis	No	93.25	13147	33	0	0.036	0.036	0.00471335	Yes	Strain	Sharma2022
SRR7293734	Lbraziliensis	No	33	7737	32	3	0.076	0.066	8.75e-39	No	Primary_isolate/Stock	FigueiredodeSa2019
SRR7293736	Lbraziliensis	No	27	7537	32	5	0.081	0.069	1.41e-25	No	Primary_isolate/Stock	FigueiredodeSa2019
SRR7293741	Lbraziliensis	No	33	8544	33	5	0.081	0.07	2.51e-75	No	Primary_isolate/Stock	FigueiredodeSa2019
ERR205724	Ldonovani complex	Complex	59	3594	26	26	0.19	0.11	0	Unknow	Primary_isolate/Stock	Franssen2020
ERR205748	Ldonovani complex	Complex	51	1653	13	13	0.136	0.064	1.11e-292	No	Primary_isolate/Stock	Franssen2020
ERR205770	Ldonovani complex	Complex	55	131	22	22	0.398	0.04	0	No	Primary_isolate/Stock	Franssen2020
ERR205774	Ldonovani complex	Complex	48	5754	23	23	0.364	0.036	0	No	Primary_isolate/Stock	Franssen2020
ERR205789	Ldonovani complex	Complex	61	1024	14	13	0.15	0.065	0	No	Primary_isolate/Stock	Franssen2020
ERR3956121	Ldonovani complex	Complex	27	4566	35	35	0.25	0.098	0	No	Primary_isolate/Stock	Franssen2020
ERR205726	Ldonovani complex	No	70	2318	21	1	0.042	0.04	0.360227	Unknow	Primary_isolate/Stock	Franssen2020
ERR205730	Ldonovani complex	No	48	1710	24	0	0.053	0.046	0.0812773	No	Primary_isolate/Stock	Franssen2020
ERR205731	Ldonovani complex	No	41	1209	25	0	0.061	0.054	0.0484191	No	Primary_isolate/Stock	Franssen2020
ERR205732	Ldonovani complex	No	48	1756	24	0	0.051	0.048	0.0106861	No	Primary_isolate/Stock	Franssen2020
ERR205741	Ldonovani complex	No	45	3230	24	0	0.053	0.047	0.641059	No	Primary_isolate/Stock	Franssen2020
ERR205742	Ldonovani complex	No	49	2892	34	0	0.049	0.045	0.451608	No	Primary_isolate/Stock	Franssen2020
ERR205743	Ldonovani complex	No	47	2439	34	0	0.047	0.044	0.367778	No	Primary_isolate/Stock	Franssen2020
ERR205744	Ldonovani complex	No	51	2099	32	0	0.049	0.046	0.118792	No	Primary_isolate/Stock	Franssen2020
ERR205745	Ldonovani complex	No	46	1176	20	1	0.053	0.045	0.931129	No	Primary_isolate/Stock	Franssen2020
ERR205752	Ldonovani complex	No	46	5055	19	1	0.053	0.06	2.41e-06	Unknow	Primary_isolate/Stock	Franssen2020
ERR205754	Ldonovani complex	No	31	497	24	4	0.071	0.058	0.56685	No	Primary_isolate/Stock	Franssen2020
ERR205756	Ldonovani complex	No	34	1009	18	1	0.063	0.054	0.215135	No	Primary_isolate/Stock	Franssen2020
ERR205758	Ldonovani complex	No	35	1554	22	3	0.059	0.052	0.424385	No	Primary_isolate/Stock	Franssen2020
ERR205765	Ldonovani complex	No	50	1854	24	0	0.053	0.048	0.0666691	No	Primary_isolate/Stock	Franssen2020
ERR205766	Ldonovani complex	No	51	1277	21	1	0.049	0.044	0.16534	No	Primary_isolate/Stock	Franssen2020
ERR205778	Ldonovani complex	No	44	296	25	6	0.053	0.082	0.00637026	No	Primary_isolate/Stock	Franssen2020
ERR205781	Ldonovani complex	No	53	3493	16	2	0.053	0.062	2.94e-10	No	Primary_isolate/Stock	Franssen2020
ERR205791	Ldonovani complex	No	40	250	24	4	0.053	0.063	0.920175	No	Primary_isolate/Stock	Franssen2020
ERR205792	Ldonovani complex	No	61.5	1170	17	2	0.082	0.059	8.81e-49	No	Primary_isolate/Stock	Franssen2020
ERR3956078	Ldonovani complex	No	25	4707	35	0	0.071	0.06	0.544028	No	Primary_isolate/Stock	Franssen2021
ERR3956080	Ldonovani complex	No	26	10256	34	0	0.065	0.061	0.847517	No	Primary_isolate/Stock	Franssen2021
ERR3956084	Ldonovani complex	No	28	905	31	1	0.065	0.058	0.576299	No	Primary_isolate/Stock	Franssen2021
ERR3956086	Ldonovani complex	No	25	9419	35	0	0.065	0.06	0.311377	No	Primary_isolate/Stock	Franssen2021
ERR3956093	Ldonovani complex	No	25	9113	35	0	0.065	0.061	0.823559	No	Primary_isolate/Stock	Franssen2021
ERR3956094	Ldonovani complex	No	26	4255	32	1	0.065	0.06	0.0485856	No	Primary_isolate/Stock	Franssen2021
ERR3956095	Ldonovani complex	No	27	1128	27	1	0.071	0.057	0.739309	No	Primary_isolate/Stock	Franssen2021
ERR3956101	Ldonovani complex	No	25	5831	35	0	0.065	0.06	0.764638	No	Primary_isolate/Stock	Franssen2021
ERR3956104	Ldonovani complex	No	27	10309	34	0	0.067	0.059	0.621094	No	Primary_isolate/Stock	Franssen2021
ERR3956107	Ldonovani complex	No	28	10461	35	0	0.067	0.058	0.398677	No	Primary_isolate/Stock	Franssen2021
ERR3956111	Ldonovani complex	No	31	6398	34	3	0.063	0.058	0.00145181	No	Primary_isolate/Stock	Franssen2021
ERR3956112	Ldonovani complex	No	26	8375	35	0	0.065	0.06	0.408388	No	Primary_isolate/Stock	Franssen2021
ERR3956114	Ldonovani complex	No	26	1710	35	1	0.065	0.061	0.462288	No	Primary_isolate/Stock	Franssen2021
ERR3956116	Ldonovani complex	No	29	1872	31	1	0.063	0.058	0.557807	No	Primary_isolate/Stock	Franssen2021
ERR3956120	Ldonovani complex	No	26	9728	35	0	0.067	0.06	0.438058	No	Primary_isolate/Stock	Franssen2021
ERR3956124	Ldonovani complex	No	26	10014	35	0	0.065	0.059	0.744023	No	Primary_isolate/Stock	Franssen2021
ERR3956126	Ldonovani complex	No	27	11980	35	0	0.067	0.059	0.0422068	No	Primary_isolate/Stock	Franssen2021
ERR3956132	Ldonovani complex	No	28	10471	35	0	0.067	0.058	0.444423	No	Primary_isolate/Stock	Franssen2021
ERR3956133	Ldonovani complex	No	27	1631	34	1	0.065	0.06	0.426773	No	Primary_isolate/Stock	Franssen2021
ERR3956134	Ldonovani complex	No	30	4400	35	0	0.063	0.055	0.59447	No	Primary_isolate/Stock	Franssen2021
ERR3956135	Ldonovani complex	No	28	2371	35	2	0.065	0.058	0.527619	No	Primary_isolate/Stock	Franssen2021
ERR3956136	Ldonovani complex	No	27	8231	35	0	0.065	0.058	0.432161	No	Primary_isolate/Stock	Franssen2021
ERR3956137	Ldonovani complex	No	26	10213	35	0	0.065	0.06	0.172222	No	Primary_isolate/Stock	Franssen2021
ERR3956138	Ldonovani complex	No	30	10653	34	3	0.076	0.063	8.37e-25	No	Primary_isolate/Stock	Franssen2021
ERR3956139	Ldonovani complex	No	31	11748	35	0	0.063	0.056	0.0902535	No	Primary_isolate/Stock	Franssen2021
ERR3956140	Ldonovani complex	No	30	1949	33	0	0.063	0.058	0.755724	No	Primary_isolate/Stock	Franssen2021
ERR3956141	Ldonovani complex	No	25	1313	34	5	0.071	0.058	0.573231	No	Primary_isolate/Stock	Franssen2021
ERR3956142	Ldonovani complex	No	25	1390	33	2	0.071	0.061	0.456209	No	Primary_isolate/Stock	Franssen2021
ERR3956144	Ldonovani complex	No	26	962	32	3	0.065	0.061	0.742303	No	Primary_isolate/Stock	Franssen2021
ERR3956148	Ldonovani complex	No	27	849	31	6	0.067	0.057	0.778302	No	Primary_isolate/Stock	Franssen2021
ERR3956150	Ldonovani complex	No	26	952	27	4	0.065	0.059	0.835373	No	Primary_isolate/Stock	Franssen2021
ERR3956151	Ldonovani complex	No	26	1636	34	2	0.067	0.061	0.720106	No	Primary_isolate/Stock	Franssen2021
ERR3956152	Ldonovani complex	No	31	1996	33	2	0.063	0.052	0.927015	No	Primary_isolate/Stock	Franssen2021
ERR3956153	Ldonovani complex	No	26	691	31	3	0.065	0.058	0.898651	No	Primary_isolate/Stock	Franssen2021
ERR3956154	Ldonovani complex	No	27	590	19	3	0.071	0.065	0.206659	No	Primary_isolate/Stock	Franssen2021
ERR3956156	Ldonovani complex	No	29	6602	35	0	0.063	0.056	0.330362	No	Primary_isolate/Stock	Franssen2021
ERR3956157	Ldonovani complex	No	30	725	24	1	0.067	0.059	0.32606	No	Primary_isolate/Stock	Franssen2021
ERR3956158	Ldonovani complex	No	28	10365	35	0	0.067	0.059	0.144131	No	Primary_isolate/Stock	Franssen2021
ERR3956160	Ldonovani complex	No	26	8833	35	1	0.065	0.06	0.409149	No	Primary_isolate/Stock	Franssen2021
ERR3956161	Ldonovani complex	No	26	962	27	2	0.071	0.06	0.271778	No	Primary_isolate/Stock	Franssen2021
ERR3956162	Ldonovani complex	No	28	9836	35	0	0.067	0.058	0.426728	No	Primary_isolate/Stock	Franssen2021
ERR3956163	Ldonovani complex	No	25	1953	35	1	0.071	0.063	0.228157	No	Primary_isolate/Stock	Franssen2021
ERR4678129	Ldonovani complex	No	47	2486	33	0	0.051	0.045	0.361633	No	Primary_isolate/Stock	Franssen2021
ERR4678130	Ldonovani complex	No	31	1995	33	0	0.063	0.057	0.936162	No	Primary_isolate/Stock	Franssen2021
ERR4678131	Ldonovani complex	No	44	1206	27	0	0.053	0.045	0.543359	No	Primary_isolate/Stock	Franssen2021
ERR4678132	Ldonovani complex	No	42	2404	32	0	0.053	0.048	0.557754	No	Primary_isolate/Stock	Franssen2021
ERR4678133	Ldonovani complex	No	51	1470	33	2	0.051	0.045	0.402116	No	Primary_isolate/Stock	Franssen2021
ERR4678134	Ldonovani complex	No	48	2322	33	0	0.049	0.045	0.49609	No	Primary_isolate/Stock	Franssen2021
ERR4678135	Ldonovani complex	No	44	1055	20	0	0.053	0.048	0.176252	No	Primary_isolate/Stock	Franssen2021
ERR4678136	Ldonovani complex	No	36	850	30	1	0.059	0.055	0.496001	No	Primary_isolate/Stock	Franssen2021
ERR4678137	Ldonovani complex	No	50	2369	31	0	0.047	0.044	1	No	Primary_isolate/Stock	Franssen2021
ERR4678138	Ldonovani complex	No	49	2335	33	0	0.049	0.045	0.422708	No	Primary_isolate/Stock	Franssen2021
ERR4678139	Ldonovani complex	No	30	1552	35	1	0.067	0.055	0.989547	No	Primary_isolate/Stock	Franssen2021
ERR4678140	Ldonovani complex	No	31	586	19	2	0.059	0.059	0.815407	No	Primary_isolate/Stock	Franssen2021
ERR4678141	Ldonovani complex	No	46	1677	34	0	0.05	0.045	0.951019	No	Primary_isolate/Stock	Franssen2021
ERR4678142	Ldonovani complex	No	49	2275	33	0	0.049	0.045	0.558412	No	Primary_isolate/Stock	Franssen2021
ERR4678143	Ldonovani complex	No	36	2132	34	0	0.057	0.051	0.491847	No	Primary_isolate/Stock	Franssen2021
ERR4678144	Ldonovani complex	No	46	501	33	3	0.056	0.052	0.441841	No	Primary_isolate/Stock	Franssen2021
ERR4678145	Ldonovani complex	No	54	2787	35	0	0.044	0.042	0.748247	No	Primary_isolate/Stock	Franssen2021
ERR3956143	Ldonovani complex	Pot_complex	29	1069	27	20	0.094	0.076	4.67e-15	No	Primary_isolate/Stock	Franssen2021
ERR270813	Tbrucei	Complex	32	5908	11	11	0.155	0.101	0	No	Primary_isolate/Stock	Weir2016
SRR17479764	Tbrucei	Complex	217	29304	11	11	0.167	0.036	0	Yes	Clone	Kay2022
SRR17479766	Tbrucei	Complex	231	27859	11	8	0.101	0.084	0	Yes	Clone	Kay2022
SRR6052140	Tbrucei	Complex	26	13786	11	11	0.167	0.084	0	No	Primary_isolate/Stock	Richardson2017
ERR022566	Tbrucei	No	59	10485	11	0	0.047	0.048	7.47e-07	Unknow	Unknown	Unknown
ERR1517160	Tbrucei	No	73	12404	11	0	0.043	0.044	1.73e-12	Yes	Strain	Devlin2016
ERR1517161	Tbrucei	No	76	13068	11	0	0.041	0.043	3.21e-07	Yes	Strain	Devlin2016
ERR1517162	Tbrucei	No	83	13671	11	0	0.039	0.043	1.77e-11	Yes	Strain	Devlin2016
ERR1517163	Tbrucei	No	74	11112	11	0	0.043	0.045	7.58e-15	Yes	Strain	Devlin2016
ERR1517164	Tbrucei	No	68	12196	11	0	0.044	0.046	7.94e-12	Yes	Strain	Devlin2016
ERR1517165	Tbrucei	No	59	13001	11	0	0.047	0.045	2.33e-05	Yes	Strain	Devlin2016
ERR1517166	Tbrucei	No	65	13446	11	0	0.044	0.045	1.37e-09	Yes	Strain	Devlin2016
ERR1517167	Tbrucei	No	66	11111	11	0	0.045	0.047	1.93e-13	Yes	Strain	Devlin2016
ERR2220927	Tbrucei	No	139	8202	10	0	0.038	0.046	1.22e-103	Yes	Strain	Begolo2018
ERR2220928	Tbrucei	No	143	8323	11	1	0.038	0.048	2.25e-114	Yes	Strain	Begolo2018
ERR2220929	Tbrucei	No	155	9726	10	0	0.035	0.047	7.47e-132	Yes	Strain	Begolo2018
ERR2220930	Tbrucei	No	40	5298	10	0	0.075	0.069	6.54e-69	Yes	Strain	Begolo2018
ERR2220932	Tbrucei	No	92	10152	11	1	0.043	0.046	1.76e-48	Yes	Strain	Begolo2018
ERR2220933	Tbrucei	No	61	6598	11	1	0.059	0.059	9.5e-81	Yes	Strain	Begolo2018
ERR270814	Tbrucei	No	28	2812	11	0	0.067	0.063	0.0253396	No	Primary_isolate/Stock	Weir2016
ERR270815	Tbrucei	No	27	2379	11	1	0.065	0.062	0.244359	No	Primary_isolate/Stock	Weir2016
ERR270816	Tbrucei	No	48	3268	11	0	0.053	0.058	5.12e-06	No	Primary_isolate/Stock	Weir2016
ERR270817	Tbrucei	No	26	5500	11	0	0.065	0.061	0.972923	No	Primary_isolate/Stock	Weir2016
ERR270818	Tbrucei	No	44	3135	11	0	0.053	0.056	0.000724221	No	Primary_isolate/Stock	Weir2016
ERR270819	Tbrucei	No	39	2664	11	0	0.058	0.06	5.81e-05	No	Primary_isolate/Stock	Weir2016
ERR270820	Tbrucei	No	25	10325	11	0	0.071	0.063	0.561891	No	Primary_isolate/Stock	Weir2016
ERR270821	Tbrucei	No	32	3527	10	0	0.063	0.059	0.111826	No	Primary_isolate/Stock	Weir2016
ERR270824	Tbrucei	No	35	2549	11	0	0.059	0.058	0.0595275	No	Primary_isolate/Stock	Weir2016
ERR270825	Tbrucei	No	50	16009	10	0	0.049	0.049	8.24e-06	No	Primary_isolate/Stock	Weir2016
ERR270826	Tbrucei	No	65	4098	11	1	0.045	0.053	1.01e-08	No	Primary_isolate/Stock	Weir2016
ERR270828	Tbrucei	No	64	2352	11	1	0.048	0.061	4.84e-12	No	Primary_isolate/Stock	Weir2016
ERR270829	Tbrucei	No	39	2714	11	1	0.059	0.058	0.00116856	No	Primary_isolate/Stock	Weir2016
ERR270830	Tbrucei	No	48	3748	11	1	0.051	0.059	0.000111992	No	Primary_isolate/Stock	Weir2016
ERR270831	Tbrucei	No	66	4160	11	0	0.044	0.055	1.94e-07	No	Primary_isolate/Stock	Weir2016
ERR270832	Tbrucei	No	64	4233	11	0	0.044	0.051	0.00174825	No	Primary_isolate/Stock	Weir2016
ERR270833	Tbrucei	No	67	4337	11	0	0.044	0.054	3.74e-07	No	Primary_isolate/Stock	Weir2016
ERR270834	Tbrucei	No	71	4597	11	0	0.042	0.067	1.04e-18	No	Primary_isolate/Stock	Weir2016
ERR270835	Tbrucei	No	65	4176	11	0	0.044	0.058	5.59e-10	No	Primary_isolate/Stock	Weir2016
ERR270836	Tbrucei	No	65	4208	11	0	0.044	0.054	4.7e-08	No	Primary_isolate/Stock	Weir2016
ERR270837	Tbrucei	No	61	4281	11	0	0.047	0.056	2.52e-09	No	Primary_isolate/Stock	Weir2016
ERR270838	Tbrucei	No	62	2944	11	1	0.045	0.06	4.1e-07	No	Primary_isolate/Stock	Weir2016
ERR270839	Tbrucei	No	54	3496	11	0	0.049	0.058	2.12e-06	No	Primary_isolate/Stock	Weir2016
ERR270840	Tbrucei	No	48	3799	11	0	0.049	0.058	0.00432906	No	Primary_isolate/Stock	Weir2016
ERR270841	Tbrucei	No	74	4587	11	0	0.039	0.056	9.16e-07	No	Primary_isolate/Stock	Weir2016
ERR270842	Tbrucei	No	61	3979	11	1	0.047	0.055	9.03e-08	No	Primary_isolate/Stock	Weir2016
ERR270843	Tbrucei	No	95	5045	11	0	0.037	0.06	2e-21	No	Primary_isolate/Stock	Weir2016
ERR270848	Tbrucei	No	37	3186	11	2	0.061	0.06	0.000225969	No	Primary_isolate/Stock	Weir2016
ERR270849	Tbrucei	No	45	3619	11	2	0.053	0.056	0.00386816	No	Primary_isolate/Stock	Weir2016
ERR270850	Tbrucei	No	56	4027	11	1	0.047	0.053	0.000792217	No	Primary_isolate/Stock	Weir2016
ERR270851	Tbrucei	No	72	4355	11	1	0.043	0.054	6.16e-10	No	Primary_isolate/Stock	Weir2016
ERR270852	Tbrucei	No	56	3939	11	1	0.048	0.054	2.23e-09	No	Primary_isolate/Stock	Weir2016
ERR270853	Tbrucei	No	44	3591	11	1	0.056	0.058	7.28e-06	No	Primary_isolate/Stock	Weir2016
ERR270854	Tbrucei	No	61	3803	11	1	0.047	0.059	9.23e-12	No	Primary_isolate/Stock	Weir2016
ERR270855	Tbrucei	No	78	4480	11	1	0.043	0.055	5.82e-19	No	Primary_isolate/Stock	Weir2016
ERR270857	Tbrucei	No	72	3762	11	1	0.042	0.058	4.85e-08	No	Primary_isolate/Stock	Weir2016
ERR270858	Tbrucei	No	77	4435	11	1	0.04	0.054	6.68e-11	No	Primary_isolate/Stock	Weir2016
ERR270859	Tbrucei	No	64	4068	11	0	0.044	0.056	2.34e-07	No	Primary_isolate/Stock	Weir2016
ERR270860	Tbrucei	No	64	3595	11	1	0.045	0.056	5.06e-08	No	Primary_isolate/Stock	Weir2016
ERR270861	Tbrucei	No	68	4234	11	2	0.044	0.057	5.11e-09	No	Primary_isolate/Stock	Weir2016
ERR270862	Tbrucei	No	63	4198	11	1	0.044	0.053	2.44e-07	No	Primary_isolate/Stock	Weir2016
ERR270863	Tbrucei	No	53	3997	11	0	0.048	0.056	8.97e-05	No	Primary_isolate/Stock	Weir2016
ERR270864	Tbrucei	No	64	4128	11	1	0.043	0.055	4.54e-06	No	Primary_isolate/Stock	Weir2016
ERR270865	Tbrucei	No	60	4031	11	1	0.045	0.056	9.25e-07	No	Primary_isolate/Stock	Weir2016
ERR270866	Tbrucei	No	61	3539	11	1	0.045	0.057	1.19e-06	No	Primary_isolate/Stock	Weir2016
ERR270867	Tbrucei	No	54	3596	11	1	0.049	0.061	1.69e-09	No	Primary_isolate/Stock	Weir2016
ERR270868	Tbrucei	No	60	4245	11	0	0.045	0.055	1.67e-07	No	Primary_isolate/Stock	Weir2016
ERR270869	Tbrucei	No	54	3427	11	1	0.049	0.062	3.03e-08	No	Primary_isolate/Stock	Weir2016
ERR270870	Tbrucei	No	63	4336	11	0	0.044	0.057	8.79e-08	No	Primary_isolate/Stock	Weir2016
ERR270871	Tbrucei	No	69	3857	11	1	0.044	0.057	1.68e-13	No	Primary_isolate/Stock	Weir2016
ERR270872	Tbrucei	No	51	3779	11	1	0.049	0.056	5.43e-05	No	Primary_isolate/Stock	Weir2016
ERR270873	Tbrucei	No	46	3549	11	1	0.053	0.057	1.05e-05	No	Primary_isolate/Stock	Weir2016
ERR270874	Tbrucei	No	56	4006	11	1	0.047	0.053	0.00551354	No	Primary_isolate/Stock	Weir2016
ERR270875	Tbrucei	No	50	3804	11	1	0.049	0.064	8.69e-11	No	Primary_isolate/Stock	Weir2016
ERR270876	Tbrucei	No	53	3884	11	1	0.049	0.056	7.1e-05	No	Primary_isolate/Stock	Weir2016
ERR270877	Tbrucei	No	50	3455	11	1	0.051	0.056	2.29e-06	No	Primary_isolate/Stock	Weir2016
ERR270878	Tbrucei	No	52	3687	11	1	0.049	0.055	3.03e-05	No	Primary_isolate/Stock	Weir2016
ERR270879	Tbrucei	No	49	3838	11	1	0.051	0.056	0.00173914	No	Primary_isolate/Stock	Weir2016
ERR270881	Tbrucei	No	65	3788	11	1	0.044	0.059	9.08e-08	No	Primary_isolate/Stock	Weir2016
ERR270882	Tbrucei	No	62	3830	11	1	0.045	0.057	9.5e-09	No	Primary_isolate/Stock	Weir2016
ERR270883	Tbrucei	No	79	4154	11	1	0.041	0.059	3.08e-12	No	Primary_isolate/Stock	Weir2016
ERR270884	Tbrucei	No	58	4219	11	0	0.047	0.056	2.61e-05	No	Primary_isolate/Stock	Weir2016
ERR270885	Tbrucei	No	50	4036	11	0	0.049	0.056	0.000212126	No	Primary_isolate/Stock	Weir2016
ERR270886	Tbrucei	No	66	3978	11	1	0.044	0.058	2.85e-13	No	Primary_isolate/Stock	Weir2016
ERR270887	Tbrucei	No	64	3885	10	2	0.044	0.056	2.44e-07	No	Primary_isolate/Stock	Weir2016
ERR270888	Tbrucei	No	54	4077	11	1	0.048	0.053	0.000613322	No	Primary_isolate/Stock	Weir2016
ERR270889	Tbrucei	No	51	3623	11	1	0.049	0.057	0.000152445	No	Primary_isolate/Stock	Weir2016
ERR270890	Tbrucei	No	63	4193	11	1	0.042	0.056	1.25e-07	No	Primary_isolate/Stock	Weir2016
ERR270891	Tbrucei	No	62	4401	11	0	0.044	0.053	8.35e-06	No	Primary_isolate/Stock	Weir2016
ERR270892	Tbrucei	No	64	3850	11	1	0.045	0.059	1.65e-13	No	Primary_isolate/Stock	Weir2016
ERR270893	Tbrucei	No	56	3932	11	1	0.048	0.055	8e-06	No	Primary_isolate/Stock	Weir2016
ERR270894	Tbrucei	No	55	4030	11	1	0.047	0.055	4.59e-05	No	Primary_isolate/Stock	Weir2016
ERR270895	Tbrucei	No	49	3908	11	1	0.051	0.056	7.94e-05	No	Primary_isolate/Stock	Weir2016
ERR270897	Tbrucei	No	51	3729	11	1	0.049	0.057	1.57e-05	No	Primary_isolate/Stock	Weir2016
ERR270898	Tbrucei	No	49	3544	10	2	0.051	0.057	1.12e-05	No	Primary_isolate/Stock	Weir2016
ERR270899	Tbrucei	No	46	3611	11	1	0.051	0.056	0.000347703	No	Primary_isolate/Stock	Weir2016
ERR270900	Tbrucei	No	64	4067	11	1	0.044	0.053	6.38e-06	No	Primary_isolate/Stock	Weir2016
ERR270901	Tbrucei	No	40	3295	11	1	0.056	0.057	0.0245178	No	Primary_isolate/Stock	Weir2016
ERR270902	Tbrucei	No	52	3362	11	1	0.049	0.056	3.92e-06	No	Primary_isolate/Stock	Weir2016
ERR270903	Tbrucei	No	45	3516	11	1	0.053	0.056	3.39e-05	No	Primary_isolate/Stock	Weir2016
ERR273552	Tbrucei	No	48	3866	11	1	0.051	0.053	0.000750855	No	Primary_isolate/Stock	Weir2016
ERR273553	Tbrucei	No	43	3653	11	1	0.056	0.059	3.93e-05	No	Primary_isolate/Stock	Weir2016
ERR273554	Tbrucei	No	33	3215	11	1	0.063	0.058	0.489809	No	Primary_isolate/Stock	Weir2016
ERR273555	Tbrucei	No	45	3544	11	1	0.053	0.057	4.67e-05	No	Primary_isolate/Stock	Weir2016
ERR273556	Tbrucei	No	41	3626	11	1	0.056	0.057	0.00811359	No	Primary_isolate/Stock	Weir2016
ERR273557	Tbrucei	No	53	3538	11	1	0.051	0.059	6.49e-07	No	Primary_isolate/Stock	Weir2016
ERR273559	Tbrucei	No	27	3657	11	1	0.067	0.063	0.0184143	No	Primary_isolate/Stock	Weir2016
ERR3562602	Tbrucei	No	54	13000	11	0	0.047	0.048	0.00021993	Yes	Strain	Giordani2020
ERR3562603	Tbrucei	No	59	12216	11	0	0.045	0.046	0.000159186	Yes	Strain	Giordani2020
ERR3562604	Tbrucei	No	82	15335	11	0	0.04	0.043	6.91e-13	Yes	Strain	Giordani2020
ERR4179423	Tbrucei	No	69	14592	11	0	0.042	0.042	2.23e-05	Yes	Unknown	Unknown
ERR4179424	Tbrucei	No	65	14431	11	0	0.043	0.044	2.61e-07	Yes	Unknown	Unknown
ERR4179425	Tbrucei	No	69	13785	11	0	0.042	0.042	0.00123672	Yes	Unknown	Unknown
ERR4179426	Tbrucei	No	63	12807	10	0	0.044	0.045	6.7e-05	Yes	Unknown	Unknown
ERR4179427	Tbrucei	No	67	15081	11	0	0.042	0.045	2.03e-06	Yes	Unknown	Unknown
ERR4833470	Tbrucei	No	142	18817	11	0	0.035	0.048	7.29e-199	No	Primary_isolate/Stock	Mulindwa2021
ERR4833471	Tbrucei	No	145	12746	11	1	0.039	0.064	0	No	Primary_isolate/Stock	Mulindwa2021
ERR4833472	Tbrucei	No	132	12008	11	1	0.042	0.066	0	No	Primary_isolate/Stock	Mulindwa2021
ERR5050121	Tbrucei	No	64	13377	11	0	0.044	0.045	2.62e-06	Unknow	Unknown	Unknown
ERR5050122	Tbrucei	No	66	12553	11	0	0.043	0.044	2.82e-07	Unknow	Unknown	Unknown
ERR5050123	Tbrucei	No	66	13459	11	0	0.043	0.045	1.27e-05	Unknow	Unknown	Unknown
ERR5050124	Tbrucei	No	70	13683	11	0	0.042	0.044	3.05e-08	Unknow	Unknown	Unknown
ERR5693745	Tbrucei	No	34	10394	10	0	0.068	0.064	8.48e-40	Yes	Strain	Cosenntino2021
ERR5917960	Tbrucei	No	83	15540	11	0	0.038	0.042	4.19e-09	Yes	Primary_isolate/Stock	Mulindwa2021
ERR5917961	Tbrucei	No	120	17589	11	0	0.034	0.042	1.25e-43	Yes	Primary_isolate/Stock	Mulindwa2021
ERR5917962	Tbrucei	No	95	15423	11	0	0.037	0.042	1.79e-15	Yes	Primary_isolate/Stock	Mulindwa2021
ERR5917963	Tbrucei	No	87	15303	11	0	0.038	0.042	1e-11	Yes	Primary_isolate/Stock	Mulindwa2021
ERR5917964	Tbrucei	No	138	12635	11	1	0.038	0.062	0	Yes	Primary_isolate/Stock	Mulindwa2021
ERR5917965	Tbrucei	No	117	12039	11	1	0.038	0.059	8.31e-301	Yes	Primary_isolate/Stock	Mulindwa2021
ERR5919253	Tbrucei	No	132	12008	11	1	0.042	0.066	0	Yes	Primary_isolate/Stock	Mulindwa2021
ERR688817	Tbrucei	No	40	4188	11	2	0.071	0.063	1.45e-34	Yes	Primary_isolate/Stock	Mulindwa2021
ERR688818	Tbrucei	No	40	4030	10	1	0.071	0.062	1.61e-26	Yes	Primary_isolate/Stock	Mulindwa2021
ERR688819	Tbrucei	No	44	4302	10	0	0.063	0.06	1.68e-22	Yes	Primary_isolate/Stock	Mulindwa2021
ERR688820	Tbrucei	No	46	4571	11	1	0.061	0.059	8.18e-21	Yes	Primary_isolate/Stock	Mulindwa2021
ERR979869	Tbrucei	No	35	3381	11	1	0.059	0.058	0.015817	No	Primary_isolate/Stock	Weir2016
ERR979871	Tbrucei	No	41	3159	10	1	0.064	0.075	8.26e-26	No	Primary_isolate/Stock	Weir2016
ERR979872	Tbrucei	No	38	3289	11	0	0.058	0.056	0.00426197	No	Primary_isolate/Stock	Weir2016
SRR17479767	Tbrucei	No	211	27867	11	0	0.025	0.03	1.77e-42	Yes	Clone	Kay2022
SRR1757506	Tbrucei	No	27	2394	10	1	0.077	0.068	4.12e-09	Unknow	Unknown	Unknown
SRR3143433	Tbrucei	No	42	2977	11	0	0.056	0.057	0.000136629	No	Primary_isolate/Stock	Sistrom2016
SRR5307969	Tbrucei	No	54	2414	11	0	0.059	0.063	2.69e-20	Yes	Strain	Cuypers2017
SRR6052132	Tbrucei	No	29	13079	11	0	0.071	0.064	1.55e-23	No	Primary_isolate/Stock	Richardson2017
SRR6052134	Tbrucei	No	27	10069	11	0	0.077	0.066	1.14e-20	No	Primary_isolate/Stock	Richardson2017
SRR6052137	Tbrucei	No	39	3043	11	1	0.061	0.06	1.26e-11	No	Primary_isolate/Stock	Richardson2017
SRR6052138	Tbrucei	No	26	12371	11	0	0.077	0.066	7.75e-19	No	Primary_isolate/Stock	Richardson2017
SRR6052141	Tbrucei	No	38	5872	11	0	0.059	0.055	0.0270251	No	Primary_isolate/Stock	Richardson2017
SRR6052142	Tbrucei	No	42	2977	11	0	0.056	0.057	0.000457315	No	Primary_isolate/Stock	Richardson2017
SRR6052143	Tbrucei	No	42	3005	11	0	0.056	0.061	3.1e-05	No	Primary_isolate/Stock	Richardson2017
SRR6052144	Tbrucei	No	30	5505	11	0	0.063	0.059	0.124229	No	Primary_isolate/Stock	Richardson2017
SRR6052147	Tbrucei	No	31	8173	11	0	0.071	0.062	5.68e-15	No	Primary_isolate/Stock	Richardson2017
SRR6052148	Tbrucei	No	29	10687	11	0	0.071	0.064	2.52e-18	No	Primary_isolate/Stock	Richardson2017
SRR6052150	Tbrucei	No	31	8088	11	0	0.071	0.062	1.59e-16	No	Primary_isolate/Stock	Richardson2017
SRR6052151	Tbrucei	No	29	7152	11	0	0.071	0.064	1.25e-10	No	Primary_isolate/Stock	Richardson2017
SRR6052154	Tbrucei	No	26	7745	11	0	0.077	0.067	2.27e-17	No	Primary_isolate/Stock	Richardson2017
SRR6052155	Tbrucei	No	29	10132	11	0	0.071	0.064	2.82e-20	No	Primary_isolate/Stock	Richardson2017
SRR7910035	Tbrucei	No	223	8658	11	0	0.026	0.043	8.77e-51	Unknow	Strain	Davaasuren2019
SRR8840784	Tbrucei	No	28	8339	11	1	0.083	0.071	1.04e-48	Yes	Strain	Cooper2019
SRR8840785	Tbrucei	No	27	7841	11	1	0.071	0.065	2.57e-10	Yes	Strain	Cooper2019
SRR8840786	Tbrucei	No	30	8125	11	1	0.077	0.069	5.61e-38	Yes	Strain	Cooper2019
SRR8840787	Tbrucei	No	27	7341	11	1	0.081	0.069	1.72e-22	Yes	Strain	Cooper2019
SRR3676272	Tcruzi	Complex	61	4578	40	40	0.172	0.082	0	No	Primary_isolate/Stock	TalaveraLopez2021
SRR3676273	Tcruzi	Complex	74.5	5203	40	40	0.172	0.081	0	No	Primary_isolate/Stock	TalaveraLopez2021
SRR3676281	Tcruzi	Complex	31	4269	38	37	0.125	0.118	0	No	Primary_isolate/Stock	TalaveraLopez2021
SRR3676310	Tcruzi	Complex	35	6509	32	32	0.227	0.123	0	No	Primary_isolate/Stock	TalaveraLopez2021
SRR8503553	Tcruzi	Complex	41	3601	39	39	0.167	0.077	0	No	Primary_isolate/Stock	Alexander2020
SRR3676264	Tcruzi	No	63.5	12910	40	3	0.052	0.065	3.45e-127	No	Primary_isolate/Stock	TalaveraLopez2021
SRR3676265	Tcruzi	No	70	4238	35	8	0.053	0.088	7.82e-132	Yes	Clone	TalaveraLopez2021
SRR3676266	Tcruzi	No	84	5244	38	16	0.053	0.108	0	Yes	Clone	TalaveraLopez2021
SRR3676267	Tcruzi	No	32	4126	37	9	0.071	0.075	9.52e-23	No	Primary_isolate/Stock	TalaveraLopez2021
SRR3676268	Tcruzi	No	43	4460	39	6	0.065	0.074	2.6e-41	No	Primary_isolate/Stock	TalaveraLopez2021
SRR3676271	Tcruzi	No	36	2760	40	16	0.076	0.083	4.41e-38	No	Primary_isolate/Stock	TalaveraLopez2021
SRR3676274	Tcruzi	No	53	2933	39	14	0.066	0.093	3.96e-108	No	Primary_isolate/Stock	TalaveraLopez2021
SRR3676275	Tcruzi	No	49	3505	36	12	0.065	0.089	4.32e-85	No	Primary_isolate/Stock	TalaveraLopez2021
SRR3676276	Tcruzi	No	93	4718	35	6	0.049	0.092	3.29e-270	Yes	Clone	TalaveraLopez2021
SRR3676277	Tcruzi	No	46	53948	33	7	0.06	0.056	1.85e-162	No	Primary_isolate/Stock	TalaveraLopez2021
SRR3676278	Tcruzi	No	37	3215	36	12	0.071	0.078	5.24e-35	No	Primary_isolate/Stock	TalaveraLopez2021
SRR3676279	Tcruzi	No	34	3062	37	13	0.077	0.078	2.54e-37	No	Primary_isolate/Stock	TalaveraLopez2021
SRR3676280	Tcruzi	No	31	2492	34	15	0.081	0.082	2.53e-33	No	Primary_isolate/Stock	TalaveraLopez2021
SRR3676282	Tcruzi	No	40	3461	39	10	0.075	0.09	6.43e-86	No	Primary_isolate/Stock	TalaveraLopez2021
SRR3676283	Tcruzi	No	38	3260	35	12	0.075	0.08	5.09e-50	No	Primary_isolate/Stock	TalaveraLopez2021
SRR3676309	Tcruzi	No	37	2324	30	8	0.076	0.079	1.51e-35	No	Primary_isolate/Stock	TalaveraLopez2021
SRR3676311	Tcruzi	No	48	3719	36	11	0.068	0.083	5.4e-79	Yes	Clone	TalaveraLopez2021
SRR3676312	Tcruzi	No	39	2347	31	13	0.071	0.084	1.31e-42	No	Primary_isolate/Stock	TalaveraLopez2021
SRR3676313	Tcruzi	No	44	4514	36	10	0.065	0.084	4.48e-72	No	Primary_isolate/Stock	TalaveraLopez2021
SRR3676314	Tcruzi	No	31	3024	31	10	0.081	0.078	5.07e-26	No	Primary_isolate/Stock	TalaveraLopez2021
SRR3676315	Tcruzi	No	57	5047	35	11	0.069	0.095	1.82e-271	No	Primary_isolate/Stock	TalaveraLopez2021
SRR3676316	Tcruzi	No	73	4208	35	7	0.054	0.088	1.58e-152	Yes	Clone	TalaveraLopez2021
SRR3676317	Tcruzi	No	123	5316	37	9	0.044	0.099	0	Yes	Clone	TalaveraLopez2021
SRR3676318	Tcruzi	No	73	5952	37	5	0.054	0.079	6.29e-155	Yes	Clone	TalaveraLopez2021
SRR3676319	Tcruzi	No	61	5574	37	5	0.057	0.081	3.29e-127	Yes	Clone	TalaveraLopez2021
SRR3676321	Tcruzi	No	54	4293	37	11	0.064	0.09	2.15e-124	Yes	Clone	TalaveraLopez2021
SRR6357354	Tcruzi	No	92	95168	30	3	0.043	0.061	0	Yes	Clone	ReisCunha2018
SRR6357355	Tcruzi	No	65	10753	32	0	0.044	0.054	1.96e-17	Yes	Clone	ReisCunha2018
SRR6357356	Tcruzi	No	35	8291	36	0	0.061	0.058	5.85e-06	No	Primary_isolate/Stock	ReisCunha2018
SRR6357357	Tcruzi	No	42	8966	36	4	0.063	0.063	4.73e-45	No	Primary_isolate/Stock	ReisCunha2018
SRR6357358	Tcruzi	No	63	8876	33	2	0.047	0.055	5.4e-24	No	Primary_isolate/Stock	ReisCunha2018
SRR6357359	Tcruzi	No	56	7753	28	3	0.053	0.06	5.69e-32	No	Primary_isolate/Stock	ReisCunha2018
SRR6357360	Tcruzi	No	55	7393	31	3	0.054	0.059	1.33e-32	No	Primary_isolate/Stock	ReisCunha2018
SRR6357361	Tcruzi	No	54	10241	36	0	0.051	0.058	1.1e-26	No	Primary_isolate/Stock	ReisCunha2018
SRR6357362	Tcruzi	No	40	7538	29	2	0.061	0.061	1.2e-17	No	Primary_isolate/Stock	ReisCunha2018
SRR6357363	Tcruzi	No	66.5	10706	32	0	0.044	0.054	1.39e-23	Yes	Clone	ReisCunha2018
SRR6357364	Tcruzi	No	69	11650	33	0	0.044	0.056	1.12e-27	Yes	Clone	ReisCunha2018
SRR8503462	Tcruzi	No	38	6697	37	7	0.059	0.066	5.35e-12	No	Primary_isolate/Stock	Alexander2020
SRR8503463	Tcruzi	No	48	8106	39	5	0.051	0.064	3.29e-17	No	Primary_isolate/Stock	Alexander2020
SRR8503464	Tcruzi	No	41	7163	36	4	0.056	0.063	1.33e-10	No	Primary_isolate/Stock	Alexander2020
SRR8503465	Tcruzi	No	40	6371	35	4	0.058	0.065	8.38e-12	No	Primary_isolate/Stock	Alexander2020
SRR8503466	Tcruzi	No	42	3476	29	8	0.061	0.075	2.8e-27	No	Primary_isolate/Stock	Alexander2020
SRR8503467	Tcruzi	No	48	5688	34	3	0.056	0.067	1.31e-21	No	Primary_isolate/Stock	Alexander2020
SRR8503468	Tcruzi	No	44	6243	36	6	0.056	0.067	7.61e-19	No	Primary_isolate/Stock	Alexander2020
SRR8503469	Tcruzi	No	43	6832	38	6	0.061	0.07	7.02e-43	No	Primary_isolate/Stock	Alexander2020
SRR8503470	Tcruzi	No	42	7280	36	5	0.056	0.063	1.32e-11	No	Primary_isolate/Stock	Alexander2020
SRR8503471	Tcruzi	No	48	8292	40	5	0.051	0.064	2.22e-16	No	Primary_isolate/Stock	Alexander2020
SRR8503472	Tcruzi	No	45	7032	39	5	0.056	0.064	8.45e-17	No	Primary_isolate/Stock	Alexander2020
SRR8503473	Tcruzi	No	40	4081	28	2	0.056	0.062	7.31e-05	No	Primary_isolate/Stock	Alexander2020
SRR8503474	Tcruzi	No	37	5802	35	8	0.061	0.066	3.08e-13	No	Primary_isolate/Stock	Alexander2020
SRR8503475	Tcruzi	No	44	7289	38	7	0.058	0.085	4.92e-76	No	Primary_isolate/Stock	Alexander2020
SRR8503476	Tcruzi	No	46	6185	37	6	0.053	0.067	4.05e-18	No	Primary_isolate/Stock	Alexander2020
SRR8503477	Tcruzi	No	42	6496	37	7	0.056	0.065	1.3e-16	No	Primary_isolate/Stock	Alexander2020
SRR8503478	Tcruzi	No	48	3324	33	5	0.056	0.075	2.97e-23	No	Primary_isolate/Stock	Alexander2020
SRR8503479	Tcruzi	No	44	3802	32	8	0.058	0.072	2.2e-19	No	Primary_isolate/Stock	Alexander2020
SRR8503480	Tcruzi	No	42	6449	35	5	0.056	0.063	1.18e-11	No	Primary_isolate/Stock	Alexander2020
SRR8503481	Tcruzi	No	50	3783	31	5	0.053	0.076	3.14e-26	No	Primary_isolate/Stock	Alexander2020
SRR8503482	Tcruzi	No	49	6517	38	9	0.053	0.072	1.62e-30	No	Primary_isolate/Stock	Alexander2020
SRR8503483	Tcruzi	No	45	7014	39	7	0.053	0.064	6.15e-14	No	Primary_isolate/Stock	Alexander2020
SRR8503484	Tcruzi	No	43	6996	38	7	0.053	0.065	1.11e-10	No	Primary_isolate/Stock	Alexander2020
SRR8503485	Tcruzi	No	43	4924	37	8	0.058	0.071	1.47e-24	No	Primary_isolate/Stock	Alexander2020
SRR8503486	Tcruzi	No	39	6338	36	9	0.064	0.093	2.35e-104	No	Primary_isolate/Stock	Alexander2020
SRR8503487	Tcruzi	No	36	5878	36	7	0.064	0.069	3.13e-27	No	Primary_isolate/Stock	Alexander2020
SRR8503488	Tcruzi	No	50	6775	38	6	0.053	0.066	1.2e-25	No	Primary_isolate/Stock	Alexander2020
SRR8503489	Tcruzi	No	47	4727	34	7	0.06	0.087	9.75e-69	No	Primary_isolate/Stock	Alexander2020
SRR8503490	Tcruzi	No	48	5895	35	8	0.056	0.069	4.85e-34	No	Primary_isolate/Stock	Alexander2020
SRR8503491	Tcruzi	No	46	7174	36	6	0.053	0.063	1.35e-14	No	Primary_isolate/Stock	Alexander2020
SRR8503492	Tcruzi	No	32	4552	34	6	0.067	0.065	3.29e-06	No	Primary_isolate/Stock	Alexander2020
SRR8503493	Tcruzi	No	44	7185	37	4	0.056	0.063	2.25e-18	No	Primary_isolate/Stock	Alexander2020
SRR8503494	Tcruzi	No	45	7178	35	4	0.053	0.065	7.75e-14	No	Primary_isolate/Stock	Alexander2020
SRR8503495	Tcruzi	No	161	10736	37	5	0.031	0.072	5.09e-244	No	Primary_isolate/Stock	Alexander2020
SRR8503496	Tcruzi	No	41	6436	37	5	0.056	0.065	6.68e-09	No	Primary_isolate/Stock	Alexander2020
SRR8503497	Tcruzi	No	46	7230	36	4	0.053	0.063	2.94e-15	No	Primary_isolate/Stock	Alexander2020
SRR8503498	Tcruzi	No	42	6474	37	5	0.056	0.066	4.78e-16	No	Primary_isolate/Stock	Alexander2020
SRR8503499	Tcruzi	No	43	7209	37	5	0.053	0.065	8.74e-11	No	Primary_isolate/Stock	Alexander2020
SRR8503500	Tcruzi	No	40	6664	37	4	0.058	0.064	3.52e-13	No	Primary_isolate/Stock	Alexander2020
SRR8503501	Tcruzi	No	43	7333	36	6	0.056	0.066	6.59e-17	No	Primary_isolate/Stock	Alexander2020
SRR8503502	Tcruzi	No	45	7441	38	5	0.056	0.067	3.9e-23	No	Primary_isolate/Stock	Alexander2020
SRR8503503	Tcruzi	No	126	10259	38	6	0.035	0.097	0	No	Primary_isolate/Stock	Alexander2020
SRR8503504	Tcruzi	No	48	7604	38	7	0.056	0.084	2.36e-80	No	Primary_isolate/Stock	Alexander2020
SRR8503505	Tcruzi	No	43	7360	38	6	0.056	0.064	8.15e-12	No	Primary_isolate/Stock	Alexander2020
SRR8503506	Tcruzi	No	47	6907	35	6	0.063	0.073	1.25e-80	No	Primary_isolate/Stock	Alexander2020
SRR8503507	Tcruzi	No	48	6213	39	9	0.056	0.075	5.39e-44	No	Primary_isolate/Stock	Alexander2020
SRR8503508	Tcruzi	No	41	6918	32	4	0.056	0.064	8.26e-08	No	Primary_isolate/Stock	Alexander2020
SRR8503509	Tcruzi	No	43	7826	40	5	0.056	0.067	3.81e-18	No	Primary_isolate/Stock	Alexander2020
SRR8503510	Tcruzi	No	49	7720	39	5	0.053	0.065	2.61e-20	No	Primary_isolate/Stock	Alexander2020
SRR8503511	Tcruzi	No	42	5710	37	8	0.058	0.069	3.62e-20	No	Primary_isolate/Stock	Alexander2020
SRR8503512	Tcruzi	No	42	6073	40	9	0.061	0.073	1.72e-38	No	Primary_isolate/Stock	Alexander2020
SRR8503513	Tcruzi	No	40	6496	36	5	0.058	0.065	1.45e-10	No	Primary_isolate/Stock	Alexander2020
SRR8503514	Tcruzi	No	44	5611	39	9	0.056	0.07	2.04e-26	No	Primary_isolate/Stock	Alexander2020
SRR8503515	Tcruzi	No	45	6789	36	7	0.056	0.069	9.12e-27	No	Primary_isolate/Stock	Alexander2020
SRR8503516	Tcruzi	No	45	7216	38	5	0.053	0.064	1.19e-15	No	Primary_isolate/Stock	Alexander2020
SRR8503517	Tcruzi	No	46	6486	33	4	0.053	0.065	2.06e-15	No	Primary_isolate/Stock	Alexander2020
SRR8503518	Tcruzi	No	41	6756	31	2	0.056	0.064	1.7e-09	No	Primary_isolate/Stock	Alexander2020
SRR8503519	Tcruzi	No	40	6097	31	4	0.056	0.064	3.54e-09	No	Primary_isolate/Stock	Alexander2020
SRR8503520	Tcruzi	No	159	9982	32	4	0.03	0.069	4.06e-159	No	Primary_isolate/Stock	Alexander2020
SRR8503521	Tcruzi	No	43	7121	34	5	0.056	0.066	4.55e-17	No	Primary_isolate/Stock	Alexander2020
SRR8503522	Tcruzi	No	40	5002	36	6	0.059	0.064	3.89e-13	No	Primary_isolate/Stock	Alexander2020
SRR8503523	Tcruzi	No	43	4437	33	8	0.064	0.089	1.5e-71	No	Primary_isolate/Stock	Alexander2020
SRR8503524	Tcruzi	No	44	3362	25	4	0.058	0.069	3.34e-12	No	Primary_isolate/Stock	Alexander2020
SRR8503525	Tcruzi	No	37	6178	37	5	0.061	0.065	6.4e-13	No	Primary_isolate/Stock	Alexander2020
SRR8503526	Tcruzi	No	36	6262	37	7	0.061	0.065	2.61e-09	No	Primary_isolate/Stock	Alexander2020
SRR8503527	Tcruzi	No	38	6246	37	5	0.064	0.082	1.39e-54	No	Primary_isolate/Stock	Alexander2020
SRR8503528	Tcruzi	No	38	6303	37	6	0.059	0.063	1.81e-09	No	Primary_isolate/Stock	Alexander2020
SRR8503529	Tcruzi	No	36	7029	37	5	0.059	0.063	1.3e-07	No	Primary_isolate/Stock	Alexander2020
SRR8503530	Tcruzi	No	50	6653	36	9	0.058	0.085	2.16e-109	No	Primary_isolate/Stock	Alexander2020
SRR8503531	Tcruzi	No	45	4865	37	5	0.058	0.07	1.67e-23	No	Primary_isolate/Stock	Alexander2020
SRR8503532	Tcruzi	No	44	4864	37	7	0.058	0.071	1.75e-21	No	Primary_isolate/Stock	Alexander2020
SRR8503533	Tcruzi	No	46	6805	30	5	0.053	0.069	4.31e-16	No	Primary_isolate/Stock	Alexander2020
SRR8503534	Tcruzi	No	47	5241	37	5	0.056	0.071	3.36e-23	No	Primary_isolate/Stock	Alexander2020
SRR8503535	Tcruzi	No	151	10765	38	5	0.031	0.072	2.95e-190	No	Primary_isolate/Stock	Alexander2020
SRR8503536	Tcruzi	No	45	7404	38	6	0.058	0.072	2.73e-43	No	Primary_isolate/Stock	Alexander2020
SRR8503537	Tcruzi	No	152	11228	40	5	0.031	0.074	3.19e-212	No	Primary_isolate/Stock	Alexander2020
SRR8503538	Tcruzi	No	48	8093	38	5	0.053	0.065	1.69e-25	No	Primary_isolate/Stock	Alexander2020
SRR8503539	Tcruzi	No	44	6194	35	7	0.053	0.066	4.29e-11	No	Primary_isolate/Stock	Alexander2020
SRR8503540	Tcruzi	No	38	72975	38	0	0.056	0.052	6.03e-08	No	Primary_isolate/Stock	Alexander2020
SRR8503541	Tcruzi	No	52	5075	33	3	0.052	0.066	3.19e-21	No	Primary_isolate/Stock	Alexander2020
SRR8503542	Tcruzi	No	45	11554	39	2	0.053	0.059	3.89e-13	No	Primary_isolate/Stock	Alexander2020
SRR8503543	Tcruzi	No	49	6733	37	6	0.051	0.065	1.01e-17	No	Primary_isolate/Stock	Alexander2020
SRR8503544	Tcruzi	No	42	7175	39	6	0.056	0.065	4.12e-16	No	Primary_isolate/Stock	Alexander2020
SRR8503545	Tcruzi	No	49	3786	30	5	0.053	0.07	6.29e-22	No	Primary_isolate/Stock	Alexander2020
SRR8503546	Tcruzi	No	48	6247	40	8	0.053	0.067	3.72e-14	No	Primary_isolate/Stock	Alexander2020
SRR8503547	Tcruzi	No	40	7434	40	5	0.058	0.064	6.92e-12	No	Primary_isolate/Stock	Alexander2020
SRR8503548	Tcruzi	No	46	8025	40	5	0.053	0.064	7.97e-17	No	Primary_isolate/Stock	Alexander2020
SRR8503549	Tcruzi	No	42	5976	32	6	0.058	0.066	3.03e-21	No	Primary_isolate/Stock	Alexander2020
SRR8503550	Tcruzi	No	38	7375	40	4	0.059	0.062	4.97e-08	No	Primary_isolate/Stock	Alexander2020
SRR8503551	Tcruzi	No	41	2661	38	4	0.056	0.068	1.16e-05	No	Primary_isolate/Stock	Alexander2020
SRR8503552	Tcruzi	No	46	6353	35	6	0.056	0.066	1.14e-18	No	Primary_isolate/Stock	Alexander2020
SRR8503554	Tcruzi	No	41	6945	37	5	0.058	0.067	1.68e-24	No	Primary_isolate/Stock	Alexander2020
SRR8503555	Tcruzi	No	45	6565	31	4	0.056	0.062	7.23e-13	No	Primary_isolate/Stock	Alexander2020
SRR8503556	Tcruzi	No	38	6051	30	4	0.061	0.061	6.79e-07	No	Primary_isolate/Stock	Alexander2020
SRR8503557	Tcruzi	No	38	2398	38	5	0.058	0.067	1.41e-05	No	Primary_isolate/Stock	Alexander2020
SRR8503558	Tcruzi	No	47	7346	38	6	0.051	0.063	2.97e-15	No	Primary_isolate/Stock	Alexander2020
SRR8503559	Tcruzi	No	47	4069	36	3	0.056	0.071	1.25e-19	No	Primary_isolate/Stock	Alexander2020
SRR8503560	Tcruzi	No	43	4116	36	6	0.056	0.072	6.14e-20	No	Primary_isolate/Stock	Alexander2020
SRR8503561	Tcruzi	No	42	7809	40	5	0.056	0.064	4.05e-11	No	Primary_isolate/Stock	Alexander2020
SRR8503562	Tcruzi	No	46	6882	40	8	0.053	0.065	2.05e-18	No	Primary_isolate/Stock	Alexander2020
SRR8503563	Tcruzi	No	45	7629	39	6	0.056	0.065	1.9e-20	No	Primary_isolate/Stock	Alexander2020
SRR8503564	Tcruzi	No	48	7376	37	6	0.052	0.065	1.92e-17	No	Primary_isolate/Stock	Alexander2020
SRR8503565	Tcruzi	No	51	4247	29	8	0.054	0.071	1.14e-24	No	Primary_isolate/Stock	Alexander2020
SRR8503566	Tcruzi	No	52	4922	32	5	0.056	0.072	9.23e-47	No	Primary_isolate/Stock	Alexander2020
SRR8503567	Tcruzi	No	48	6849	39	6	0.053	0.066	1.89e-17	No	Primary_isolate/Stock	Alexander2020
SRR8503568	Tcruzi	No	59	5995	36	12	0.054	0.068	1.38e-64	No	Primary_isolate/Stock	Alexander2020
SRR8503569	Tcruzi	No	45	6220	37	7	0.061	0.069	2.3e-43	No	Primary_isolate/Stock	Alexander2020
SRR8503570	Tcruzi	No	46	5827	34	6	0.053	0.068	6.45e-17	No	Primary_isolate/Stock	Alexander2020
SRR8503571	Tcruzi	No	46	7858	40	5	0.053	0.063	4.93e-21	No	Primary_isolate/Stock	Alexander2020
SRR8503572	Tcruzi	No	148	11329	40	4	0.031	0.073	3.99e-192	No	Primary_isolate/Stock	Alexander2020
SRR8503573	Tcruzi	No	48	7638	40	5	0.053	0.065	1.01e-25	No	Primary_isolate/Stock	Alexander2020
SRR8503574	Tcruzi	No	40	6835	39	6	0.058	0.066	1.34e-14	No	Primary_isolate/Stock	Alexander2020
SRR8503575	Tcruzi	No	42	9718	35	0	0.053	0.055	9.23e-05	No	Primary_isolate/Stock	Alexander2020
SRR8503576	Tcruzi	No	41	12472	40	2	0.056	0.059	3.31e-10	No	Primary_isolate/Stock	Alexander2020
SRR8503577	Tcruzi	No	42	3815	36	6	0.061	0.071	3.16e-19	No	Primary_isolate/Stock	Alexander2020
SRR8503578	Tcruzi	No	46	7886	40	5	0.053	0.064	9.2e-20	No	Primary_isolate/Stock	Alexander2020
SRR8503579	Tcruzi	No	49	8341	40	5	0.053	0.063	6.99e-20	No	Primary_isolate/Stock	Alexander2020
SRR8503580	Tcruzi	No	37	2479	39	6	0.063	0.064	1.41e-06	No	Primary_isolate/Stock	Alexander2020
SRR8503581	Tcruzi	No	120	7152	40	10	0.041	0.118	0	No	Primary_isolate/Stock	Alexander2020
SRR8503582	Tcruzi	No	30	5135	37	5	0.067	0.064	0.00362905	No	Primary_isolate/Stock	Alexander2020
SRR8503583	Tcruzi	No	49	8040	40	5	0.051	0.064	1.22e-19	No	Primary_isolate/Stock	Alexander2020
SRR8503584	Tcruzi	No	50	8236	40	5	0.051	0.065	7.97e-22	No	Primary_isolate/Stock	Alexander2020
SRR8503585	Tcruzi	No	33	5817	33	4	0.063	0.064	4.9e-07	No	Primary_isolate/Stock	Alexander2020
SRR8503586	Tcruzi	No	149	8837	40	13	0.038	0.13	0	No	Primary_isolate/Stock	Alexander2020
SRR8503587	Tcruzi	No	44	7710	40	4	0.053	0.064	3.41e-13	No	Primary_isolate/Stock	Alexander2020
SRR8503588	Tcruzi	No	46	8086	40	5	0.053	0.062	1.87e-13	No	Primary_isolate/Stock	Alexander2020
SRR8503589	Tcruzi	No	46	7254	40	5	0.056	0.067	1.18e-18	No	Primary_isolate/Stock	Alexander2020
SRR8503590	Tcruzi	No	49	8188	40	5	0.051	0.065	2.38e-21	No	Primary_isolate/Stock	Alexander2020
SRR8503591	Tcruzi	No	31	5877	37	6	0.063	0.064	0.00081445	No	Primary_isolate/Stock	Alexander2020
SRR8503592	Tcruzi	No	46	5350	40	5	0.056	0.071	1.24e-21	No	Primary_isolate/Stock	Alexander2020
SRR8503593	Tcruzi	No	48	6297	35	5	0.054	0.069	1.25e-29	No	Primary_isolate/Stock	Alexander2020
SRR8503594	Tcruzi	No	50	4561	36	6	0.056	0.078	1.3e-47	No	Primary_isolate/Stock	Alexander2020
SRR8503595	Tcruzi	No	32	5973	37	5	0.063	0.064	0.000480105	No	Primary_isolate/Stock	Alexander2020
SRR8503596	Tcruzi	No	44	5268	40	6	0.056	0.071	5.68e-20	No	Primary_isolate/Stock	Alexander2020
SRR8503597	Tcruzi	No	39	4670	40	6	0.058	0.068	1.39e-11	No	Primary_isolate/Stock	Alexander2020
SRR8503598	Tcruzi	No	49	7635	40	5	0.053	0.064	4.66e-19	No	Primary_isolate/Stock	Alexander2020
SRR8503599	Tcruzi	No	46	6695	38	7	0.053	0.067	1.97e-20	No	Primary_isolate/Stock	Alexander2020
SRR8503600	Tcruzi	No	47	5277	38	6	0.056	0.071	5e-27	No	Primary_isolate/Stock	Alexander2020
SRR8503601	Tcruzi	No	45	4740	35	7	0.058	0.075	1.18e-34	No	Primary_isolate/Stock	Alexander2020
SRR8503602	Tcruzi	No	42	5421	40	6	0.056	0.068	1.28e-13	No	Primary_isolate/Stock	Alexander2020
SRR8503603	Tcruzi	No	54	4866	36	6	0.05	0.071	3.35e-28	No	Primary_isolate/Stock	Alexander2020
SRR9643437	Tcruzi	No	26	3881	39	17	0.083	0.072	5.68e-19	No	Primary_isolate/Stock	Schwabl2019
SRR9643438	Tcruzi	No	28	4684	37	7	0.077	0.071	1.42e-15	No	Primary_isolate/Stock	Schwabl2019
SRR9643439	Tcruzi	No	25	12609	39	5	0.083	0.071	2.6e-28	No	Primary_isolate/Stock	Schwabl2019
SRR9643441	Tcruzi	No	33	14531	38	1	0.071	0.064	2.75e-40	No	Primary_isolate/Stock	Schwabl2019
SRR9643443	Tcruzi	No	33	14879	38	2	0.068	0.063	5.27e-33	Yes	Clone	Schwabl2019
SRR9643444	Tcruzi	No	29	12492	32	9	0.086	0.074	1.72e-134	No	Primary_isolate/Stock	Schwabl2019
SRR9643449	Tcruzi	No	45	5578	39	4	0.061	0.075	8.53e-47	No	Primary_isolate/Stock	Schwabl2019
SRR9643450	Tcruzi	No	32	14983	39	2	0.071	0.066	6.24e-46	No	Primary_isolate/Stock	Schwabl2019
SRR9643452	Tcruzi	No	25	13157	39	4	0.077	0.069	2.54e-26	Yes	Clone	Schwabl2019
SRR9643455	Tcruzi	No	49	4049	40	15	0.063	0.086	2.48e-76	Yes	Clone	Schwabl2019
SRR9643456	Tcruzi	No	42	3685	38	11	0.065	0.079	1.55e-44	Yes	Clone	Schwabl2019
SRR9643459	Tcruzi	No	46	5464	35	3	0.061	0.075	1.23e-58	Yes	Clone	Schwabl2019
SRR9643460	Tcruzi	No	54	5961	39	4	0.058	0.078	5.71e-88	Yes	Clone	Schwabl2019
SRR9643462	Tcruzi	No	43	5420	36	5	0.063	0.073	6.84e-48	Yes	Clone	Schwabl2019
SRR9643463	Tcruzi	No	43	17288	40	3	0.063	0.065	1.98e-92	No	Primary_isolate/Stock	Schwabl2019
SRR9643472	Tcruzi	No	25	12049	39	16	0.086	0.072	1.02e-54	Yes	Clone	Schwabl2019
SRR9643474	Tcruzi	No	25	3744	40	14	0.083	0.073	3.68e-13	No	Primary_isolate/Stock	Schwabl2019
SRR9643478	Tcruzi	No	33	11263	29	7	0.081	0.076	1.24e-126	Yes	Clone	Schwabl2019
SRR9643494	Tcruzi	No	46	6399	38	4	0.061	0.073	3.22e-62	Yes	Clone	Schwabl2019
SRR9643495	Tcruzi	No	48	6552	38	5	0.06	0.073	1.4e-61	Yes	Clone	Schwabl2019
SRR9650330	Tcruzi	No	32	11758	38	8	0.081	0.072	8.36e-102	Yes	Clone	Schwabl2019
SRR9650331	Tcruzi	No	93	23813	39	2	0.042	0.061	7.45e-223	Yes	Clone	Schwabl2019
SRR9650333	Tcruzi	No	78	21497	35	1	0.044	0.059	1.45e-111	Yes	Clone	Schwabl2019
SRR9650334	Tcruzi	No	77	20289	36	12	0.06	0.077	0	Yes	Clone	Schwabl2019
SRR9650335	Tcruzi	No	35	13589	38	5	0.079	0.072	2.33e-137	Yes	Clone	Schwabl2019
SRR9650336	Tcruzi	No	46	14784	38	2	0.065	0.064	1.27e-101	Yes	Clone	Schwabl2019
SRR3676320	Tcruzi	Pot_complex	43	3991	38	20	0.078	0.093	4.18e-142	Yes	Clone	TalaveraLopez2021
SRR9650337	Tcruzi	Pot_complex	34	12424	32	23	0.095	0.091	0	Yes	Clone	Schwabl2019
