# Supplementary material for: Detecting complex infections in trypanosomatids using whole genome sequencing
Source: BMC Genomics. 2024 Oct 29;25:1011. doi: 10.1186/s12864-024-10862-6 (PMC11520695; doi:10.1186/s12864-024-10862-6)
Supplement: Supplementary file 7 — Supplementary Material 7: Leishmania hybrids from Sri Lanka used in complexity assessment, described in Lypaczewski 2021. [file 12864_2024_10862_MOESM7_ESM.xlsx]

## Sheet: Plan1
Additional File 7 Supplementary_table_7: Leishmania hybrids from Sri Lanka used in complexity assessment, described in Lypaczewski 2021
SRA ID	CI	Genome Coverage	Het SNP count	Complexity Mean	Complexity SD	CMH Q.value (BH)	Ploidy	Dataset
SRR6257364	Yes	26	79138	0.178571	0.0795829	0	Unknown	Sri Lanka Hybrids
SRR6257365	Yes	32	68382	0.233333	0.0721953	0	Unknown	Sri Lanka Hybrids
SRR6257366	Yes	30	109114	0.107143	0.0817903	0	Unknown	Sri Lanka Hybrids
SRR6257368	No	33	897	0.0882353	0.0830484	1.04355e-19	Unknown	Sri Lanka Hybrids
SRR6257369	Yes	50	112633	0.208333	0.0791519	0	Unknown	Sri Lanka Hybrids
SRR6257370	No	21	848	0.1	0.0732431	0.000226721	Unknown	Sri Lanka Hybrids
SRR6257371	Yes	28	1329	0.166667	0.102823	4.55793e-131	Unknown	Sri Lanka Hybrids
