# Supplementary material for: Detecting complex infections in trypanosomatids using whole genome sequencing
Source: BMC Genomics. 2024 Oct 29;25:1011. doi: 10.1186/s12864-024-10862-6 (PMC11520695; doi:10.1186/s12864-024-10862-6)
Supplement: Supplementary file 8 — Supplementary Material 8: Reference genomes used in read mapping. [file 12864_2024_10862_MOESM8_ESM.xlsx]

## Sheet: Plan1
Additional File 8 Supplementary_table_8: Reference genomes used in read mapping
Group	Reference Genome (Database)
Leishmania donovani complex	TriTrypDB-55_LdonovaniLV9 (TriTrypDB)
Leishmania braziliensis	TriTrypDB-55_LbraziliensisMHOMBR75M2904_2019 (TriTrypDB)
Leishmania tropica	TriTrypDB-68_LtropicaL590 (TriTrypDB)
Trypanosoma brucei	TriTrypDB-55_TbruceiTREU927 (TriTrypDB)
Trypanosoma cruzi	TriTrypDB-55_TcruziCLBrenerNon-Esmeraldo-like (TriTrypDB)
