# Supplementary material for: Detecting complex infections in trypanosomatids using whole genome sequencing
Source: BMC Genomics. 2024 Oct 29;25:1011. doi: 10.1186/s12864-024-10862-6 (PMC11520695; doi:10.1186/s12864-024-10862-6)
Supplement: Supplementary file 10 — Supplementary Material 10: Evaluation of the impact of SNP counts on complexity estimations for the MIX samples. [file 12864_2024_10862_MOESM10_ESM.xlsx]

## Sheet: Accuracy_table
Additional File 10 Supplementary_table_9: Evaluation of the impact of SNP counts on complexity estimations for the MIX samples
Number of SNPs evaluated	Med_Positives	Mean_positives	Max_Positves	Min_Positives
10	0	4.36364	18.1818	0
50	72.7273	73.5455	81.8182	54.5455
100	81.8182	82.5455	90.9091	81.8182
300	90.9091	90.9091	90.9091	90.9091
All	100	100	100	100
Med_Positives =	Median of the proportion of complex isolates identifyied in all replicates
Med_Positives =	Mean of the proportion of complex isolates identifyied in all replicates
Max_Positives =	Maximun proportion of complex isolates identifyied in one replicate
Min_Positives =	Minimun of the proportion of complex isolates identifyied in one replicate
